# Supplementary material for: Compartmentalization of galactan biosynthesis in mycobacteria
Source: J Biol Chem. 2024 Feb 16;300(3):105768. doi: 10.1016/j.jbc.2024.105768 (PMC10951656; doi:10.1016/j.jbc.2024.105768)
Supplement: Dataset 1 [file mmc2.xlsx]

## Sheet: Dataset 1A
UniProt ID	Full name	Peptides	SC, %	MW, kDa	Andromeda score	MS/MS count	iBAQ LYS42	iBAQ LYS44	iBAQ LYS45	iBAQ CEF42	iBAQ CEF44	iBAQ CEF45	iBAQ PMF42	iBAQ PMF44	iBAQ PMF45	iBAQ CYT42	iBAQ CYT44	iBAQ CYT45
A0QNF6	tr|A0QNF6|A0QNF6_MYCS2 Peptidyl-prolyl cis-trans isomerase OS=Mycobacterium smegmatis (strain ATCC 700084 / mc(2)155) OX=246196 GN=MSMEG_0024 PE=3 SV=1	11	60.6	18.726	323.31	525	150030000	212810000	236620000	11158000	8057400	18065000	6147400	2256500	3189500	60520000	93199000	117160000
A0QNG1	sp|A0QNG1|PKNB_MYCS2 Serine/threonine-protein kinase PknB OS=Mycobacterium smegmatis (strain ATCC 700084 / mc(2)155) OX=246196 GN=pknB PE=1 SV=1	20	37.8	66.317	323.31	285	1774100	5105400	7221300	8240900	9893300	7252300	8215700	4462700	4243800	172000	331070	220960
A0QNJ7	tr|A0QNJ7|A0QNJ7_MYCS2 CobQ/CobB/MinD/ParA nucleotide binding domain-containing protein OS=Mycobacterium smegmatis (strain ATCC 700084 / mc(2)155) OX=246196 GN=MSMEG_0067 PE=4 SV=1	27	76.8	50.938	323.31	764	19466000	20613000	26108000	29116000	33449000	48312000	13716000	8160800	9173600	5353600	4047600	3693700
A0QNM4	tr|A0QNM4|A0QNM4_MYCS2 Peroxisomal hydratase-dehydrogenase-epimerase OS=Mycobacterium smegmatis (strain ATCC 700084 / mc(2)155) OX=246196 GN=MSMEG_0096 PE=3 SV=1	15	76.1	29.985	323.31	204	3196700	4151300	6478900	1688200	3762400	2973100	10930000	21310000	8950300	1123900	746650	1395100
A0QNN8;A0QZQ3	tr|A0QNN8|A0QNN8_MYCS2 proton-translocating NAD(P)(+) transhydrogenase OS=Mycobacterium smegmatis (strain ATCC 700084 / mc(2)155) OX=246196 GN=pntA PE=3 SV=1;tr|A0QZQ3|A0QZQ3_MYCS2 proton-translocating NAD(P)(+) transhydrogenase OS=Mycobacterium sm	20	45.6	52.706	323.31	376	4740200	8051400	6977300	9223300	8802500	5623100	15264000	10777000	9751800	482430	590510	320660
A0QNR7	tr|A0QNR7|A0QNR7_MYCS2 Mce-family protein mce1f OS=Mycobacterium smegmatis (strain ATCC 700084 / mc(2)155) OX=246196 GN=MSMEG_0139 PE=1 SV=1	13	37.6	54.304	323.31	101	146370	546580	1447100	5731000	6140500	4478400	448750	254640	213920	0	0	3787.5
A0QNT6	tr|A0QNT6|A0QNT6_MYCS2 Formyl-CoA:oxalate CoA-transferase OS=Mycobacterium smegmatis (strain ATCC 700084 / mc(2)155) OX=246196 GN=frc PE=3 SV=1	22	62.1	46.087	323.31	268	9966200	13348000	15366000	358010	378450	519900	51321	231460	21136	3094000	6372000	6296400
A0QNZ3	tr|A0QNZ3|A0QNZ3_MYCS2 3-hydroxyacyl-CoA dehydrogenase OS=Mycobacterium smegmatis (strain ATCC 700084 / mc(2)155) OX=246196 GN=MSMEG_0216 PE=4 SV=1	15	54.2	27.026	323.31	366	52313000	68530000	73521000	1694800	846010	2262000	406070	261050	336880	16781000	23302000	35072000
A0QP06	tr|A0QP06|A0QP06_MYCS2 Dihydroxy-acid dehydratase OS=Mycobacterium smegmatis (strain ATCC 700084 / mc(2)155) OX=246196 GN=ilvD PE=3 SV=1	31	63.4	59.949	323.31	558	22505000	30911000	52740000	2457500	1684000	2471200	392060	308230	113440	6312600	9428400	12081000
A0QP27	sp|A0QP27|MMPL3_MYCS2 Trehalose monomycolate exporter MmpL3 OS=Mycobacterium smegmatis (strain ATCC 700084 / mc(2)155) OX=246196 GN=mmpL3 PE=1 SV=1	42	38.6	109.4	323.31	837	6849800	14462000	12636000	14456000	15952000	14560000	16115000	9356300	8312300	1334900	2136300	1976100
A0QP32	sp|A0QP32|PCKG_MYCS2 Phosphoenolpyruvate carboxykinase [GTP] OS=Mycobacterium smegmatis (strain ATCC 700084 / mc(2)155) OX=246196 GN=pckG PE=1 SV=1	29	59	67.296	323.31	364	11799000	17316000	18357000	293280	112620	375060	79540	23290	25921	4526100	8883800	10503000
A0QP93	tr|A0QP93|A0QP93_MYCS2 Integral membrane protein OS=Mycobacterium smegmatis (strain ATCC 700084 / mc(2)155) OX=246196 GN=MSMEG_0317 PE=1 SV=1	24	68.1	43.259	323.31	650	15227000	42300000	38640000	39823000	48490000	26138000	51707000	22061000	31008000	2237800	4119100	2378400
A0QPD6	tr|A0QPD6|A0QPD6_MYCS2 Glycosyl hydrolase family protein 3 OS=Mycobacterium smegmatis (strain ATCC 700084 / mc(2)155) OX=246196 GN=MSMEG_0361 PE=1 SV=1	13	41.3	39.155	323.31	205	6518000	7931800	9627600	14866000	10464000	21029000	1300900	611230	682320	1335900	1909700	1999800
A0QPE7	tr|A0QPE7|A0QPE7_MYCS2 Oxidoreductase, short chain dehydrogenase/reductase family protein OS=Mycobacterium smegmatis (strain ATCC 700084 / mc(2)155) OX=246196 GN=MSMEG_0372 PE=1 SV=1	29	69.3	46.498	323.31	919	21566000	33368000	49162000	16608000	8434200	16784000	5925900	4571300	5345700	6881800	11714000	15389000
A0QPE8	tr|A0QPE8|A0QPE8_MYCS2 3-ketoacyl-CoA thiolase OS=Mycobacterium smegmatis (strain ATCC 700084 / mc(2)155) OX=246196 GN=MSMEG_0373 PE=3 SV=1	25	49.1	45.233	323.31	591	22780000	76634000	152090000	90283000	59677000	87618000	20098000	9308500	14922000	4674700	18166000	15028000
A0QPG3	tr|A0QPG3|A0QPG3_MYCS2 Macrocin-O-methyltransferase OS=Mycobacterium smegmatis (strain ATCC 700084 / mc(2)155) OX=246196 GN=tylF PE=4 SV=1	16	68.8	26.99	323.31	531	4877700	16768000	21290000	26608000	21378000	35426000	24605000	18373000	17544000	720820	2339400	924170
A0QPH5	tr|A0QPH5|A0QPH5_MYCS2 Peptide synthetase OS=Mycobacterium smegmatis (strain ATCC 700084 / mc(2)155) OX=246196 GN=MSMEG_0400 PE=4 SV=1	48	26.4	261.02	323.31	355	2845800	4287300	5176000	581450	343050	508210	356090	207880	207230	1096400	1661500	2182200
A0QQ61	tr|A0QQ61|A0QQ61_MYCS2 Oligopeptide transport ATP-binding protein AppF OS=Mycobacterium smegmatis (strain ATCC 700084 / mc(2)155) OX=246196 GN=MSMEG_0639 PE=4 SV=1	30	73.5	36.981	323.31	1008	36294000	44417000	56801000	68621000	55332000	86268000	54690000	32945000	29633000	5186500	7953100	8159300
A0QQ62	tr|A0QQ62|A0QQ62_MYCS2 Oligopeptide transport ATP-binding protein OppD OS=Mycobacterium smegmatis (strain ATCC 700084 / mc(2)155) OX=246196 GN=MSMEG_0640 PE=4 SV=1	21	61.9	36.058	323.31	886	23177000	43335000	67873000	43357000	40980000	66499000	22354000	17419000	13036000	5848900	7760000	8895100
A0QQ65	tr|A0QQ65|A0QQ65_MYCS2 Extracellular solute-binding protein, family protein 5, putative OS=Mycobacterium smegmatis (strain ATCC 700084 / mc(2)155) OX=246196 GN=MSMEG_0643 PE=4 SV=1	49	59.5	60.56	323.31	1887	82621000	78073000	100230000	156680000	160510000	97461000	51602000	35006000	26931000	16678000	15832000	14325000
A0QQB0	tr|A0QQB0|A0QQB0_MYCS2 Iron-sulfur cluster-binding protein OS=Mycobacterium smegmatis (strain ATCC 700084 / mc(2)155) OX=246196 GN=MSMEG_0690 PE=4 SV=1	51	52.2	110.9	323.31	1222	16879000	20573000	24127000	32534000	31225000	32176000	17428000	12203000	11111000	2397000	2861600	3325400
A0QQC8	sp|A0QQC8|DNAK_MYCS2 Chaperone protein DnaK OS=Mycobacterium smegmatis (strain ATCC 700084 / mc(2)155) OX=246196 GN=dnaK PE=1 SV=1	45	61.4	66.646	323.31	1424	68370000	174270000	228100000	19918000	30446000	37678000	15694000	15633000	11553000	31002000	60264000	66029000
A0QQJ4	sp|A0QQJ4|FGD_MYCS2 F420-dependent glucose-6-phosphate dehydrogenase OS=Mycobacterium smegmatis (strain ATCC 700084 / mc(2)155) OX=246196 GN=fgd PE=1 SV=2	20	66.4	37.176	323.31	491	30339000	64047000	103610000	3709600	2313600	5814200	3361400	2695200	2312200	10991000	19544000	24134000
A0QQQ1	tr|A0QQQ1|A0QQQ1_MYCS2 Superoxide dismutase [Cu-Zn] OS=Mycobacterium smegmatis (strain ATCC 700084 / mc(2)155) OX=246196 GN=sodC PE=1 SV=1	9	56.4	23.213	323.31	634	73600000	66227000	109200000	97980000	112400000	66604000	68605000	64021000	37080000	11681000	10244000	11274000
A0QQU5	sp|A0QQU5|CH602_MYCS2 Chaperonin GroEL 2 OS=Mycobacterium smegmatis (strain ATCC 700084 / mc(2)155) OX=246196 GN=groEL2 PE=1 SV=1	61	79.5	56.487	323.31	2545	517350000	709680000	1078900000	102190000	56549000	101740000	23436000	9961700	10759000	179100000	234800000	297380000
A0QQW8	tr|A0QQW8|A0QQW8_MYCS2 Dihydrolipoyl dehydrogenase OS=Mycobacterium smegmatis (strain ATCC 700084 / mc(2)155) OX=246196 GN=lpdA PE=3 SV=1	33	78	49.469	323.31	979	48791000	72630000	85164000	54428000	31029000	55405000	4121000	1918500	1971300	13485000	20236000	25991000
A0QQX6	tr|A0QQX6|A0QQX6_MYCS2 isocitrate lyase OS=Mycobacterium smegmatis (strain ATCC 700084 / mc(2)155) OX=246196 GN=aceA PE=4 SV=1	16	44.4	47.089	323.31	248	18755000	40606000	43765000	612350	512620	1004700	192560	80839	44551	7432300	14429000	18306000
A0QQX8	tr|A0QQX8|A0QQX8_MYCS2 Methoxy mycolic acid synthase 1 OS=Mycobacterium smegmatis (strain ATCC 700084 / mc(2)155) OX=246196 GN=MSMEG_0913 PE=3 SV=1	24	74.1	33.068	323.31	660	78107000	103850000	94500000	2468100	1590400	3407400	340920	278480	192260	25417000	34661000	41992000
A0QR00	tr|A0QR00|A0QR00_MYCS2 2,3-bisphosphoglycerate-dependent phosphoglycerate mutase OS=Mycobacterium smegmatis (strain ATCC 700084 / mc(2)155) OX=246196 GN=gpmA PE=3 SV=1	22	82.6	27.3	323.31	428	47071000	89161000	94470000	1050600	801440	1431000	317910	77131	97833	14437000	29347000	38229000
A0QR89	tr|A0QR89|A0QR89_MYCS2 Geranylgeranyl reductase OS=Mycobacterium smegmatis (strain ATCC 700084 / mc(2)155) OX=246196 GN=MSMEG_1028 PE=4 SV=1	32	81	43.095	323.31	951	31392000	35756000	53885000	39008000	36185000	58868000	32820000	30844000	25395000	7144500	7637800	7691400
A0QR99	tr|A0QR99|A0QR99_MYCS2 Periplasmic binding protein OS=Mycobacterium smegmatis (strain ATCC 700084 / mc(2)155) OX=246196 GN=MSMEG_1039 PE=4 SV=1	13	58	36.903	323.31	241	3934900	7926200	9637300	7601700	12199000	11511000	10469000	4983800	4132200	920110	719310	761680
A0QRA5	tr|A0QRA5|A0QRA5_MYCS2 ABC-type molybdenum transport system, ATPase component OS=Mycobacterium smegmatis (strain ATCC 700084 / mc(2)155) OX=246196 GN=MSMEG_1046 PE=4 SV=1	15	72.3	30.657	323.31	312	22401000	19375000	28635000	3789000	2679900	4519500	19057000	14635000	18424000	6947300	6849200	7932000
A0QRA8	tr|A0QRA8|A0QRA8_MYCS2 Methyltransferase, UbiE/COQ5 family protein OS=Mycobacterium smegmatis (strain ATCC 700084 / mc(2)155) OX=246196 GN=MSMEG_1049 PE=4 SV=1	22	77.6	36.275	323.31	491	23974000	30562000	34762000	84221000	35596000	51867000	9293100	3960000	4153300	5551500	5545900	4799100
A0QRN3	sp|A0QRN3|HUTU_MYCS2 Urocanate hydratase OS=Mycobacterium smegmatis (strain ATCC 700084 / mc(2)155) OX=246196 GN=hutU PE=1 SV=1	28	61.2	60.117	323.31	522	32384000	31941000	42553000	1151500	836140	1718900	1011400	1333300	697140	11975000	13220000	19814000
A0QS43	tr|A0QS43|A0QS43_MYCS2 Protein translocase subunit SecE OS=Mycobacterium smegmatis (strain ATCC 700084 / mc(2)155) OX=246196 GN=secE PE=3 SV=1	9	46.5	15.286	323.31	310	9060400	44539000	68054000	91495000	112020000	68154000	54088000	32328000	21904000	1590500	2951000	2251200
A0QS45	sp|A0QS45|RL11_MYCS2 Large ribosomal subunit protein uL11 OS=Mycobacterium smegmatis (strain ATCC 700084 / mc(2)155) OX=246196 GN=rplK PE=1 SV=1	13	83.1	15.002	323.31	413	52845000	155030000	167140000	21850000	20360000	32723000	263690000	148270000	189680000	16354000	29907000	17617000
A0QS46	sp|A0QS46|RL1_MYCS2 Large ribosomal subunit protein uL1 OS=Mycobacterium smegmatis (strain ATCC 700084 / mc(2)155) OX=246196 GN=rplA PE=1 SV=1	29	86.4	25.019	323.31	1271	172370000	168650000	225490000	46285000	48183000	78716000	286550000	253750000	213870000	33994000	36105000	24126000
A0QS62	sp|A0QS62|RL10_MYCS2 Large ribosomal subunit protein uL10 OS=Mycobacterium smegmatis (strain ATCC 700084 / mc(2)155) OX=246196 GN=rplJ PE=1 SV=1	22	90.3	18.011	323.31	1002	142980000	219420000	284010000	41694000	37849000	61625000	428200000	315740000	353500000	40117000	45833000	31297000
A0QS63	tr|A0QS63|A0QS63_MYCS2 Large ribosomal subunit protein bL12 OS=Mycobacterium smegmatis (strain ATCC 700084 / mc(2)155) OX=246196 GN=rplL PE=3 SV=1	17	99.2	13.458	323.31	1286	989110000	844470000	915640000	209960000	126040000	267930000	809620000	520640000	480030000	201020000	225120000	190280000
A0QS66	sp|A0QS66|RPOC_MYCS2 DNA-directed RNA polymerase subunit beta OS=Mycobacterium smegmatis (strain ATCC 700084 / mc(2)155) OX=246196 GN=rpoC PE=1 SV=1	104	79.1	146.51	323.31	2989	46841000	76131000	119960000	9402000	10647000	10278000	18099000	11719000	10592000	16457000	28699000	30493000
A0QS97	sp|A0QS97|RS7_MYCS2 Small ribosomal subunit protein uS7 OS=Mycobacterium smegmatis (strain ATCC 700084 / mc(2)155) OX=246196 GN=rpsG PE=1 SV=1	17	75.6	17.628	323.31	995	321410000	444860000	573320000	40905000	41998000	47676000	825860000	526510000	541610000	83877000	94792000	81043000
A0QS98	sp|A0QS98|EFTU_MYCS2 Elongation factor Tu OS=Mycobacterium smegmatis (strain ATCC 700084 / mc(2)155) OX=246196 GN=tuf PE=1 SV=1	40	91.2	43.735	323.31	2408	725070000	665480000	833600000	106890000	66165000	122020000	66508000	33818000	38129000	157190000	217600000	278310000
A0QSA9	tr|A0QSA9|A0QSA9_MYCS2 Amidinotransferase OS=Mycobacterium smegmatis (strain ATCC 700084 / mc(2)155) OX=246196 GN=MSMEG_1414 PE=4 SV=1	11	50.2	32.188	323.31	339	34579000	112960000	121840000	2297900	2491600	4560800	421120	503540	223890	10430000	25990000	25206000
A0QSB1	tr|A0QSB1|A0QSB1_MYCS2 Pyridine nucleotide-disulphide oxidoreductase OS=Mycobacterium smegmatis (strain ATCC 700084 / mc(2)155) OX=246196 GN=MSMEG_1416 PE=4 SV=1	25	72.7	41.922	323.31	394	31284000	41711000	53645000	1215800	766170	1490800	830790	227200	385080	11019000	16936000	21202000
A0QSB9	sp|A0QSB9|MFTD_MYCS2 Pre-mycofactocin synthase OS=Mycobacterium smegmatis (strain ATCC 700084 / mc(2)155) OX=246196 GN=mftD PE=1 SV=1	19	66.4	42.774	323.31	604	8714300	14273000	15686000	12610000	14738000	30078000	17236000	14714000	14801000	2128000	2809700	1641800
A0QSD1	sp|A0QSD1|RL3_MYCS2 Large ribosomal subunit protein uL3 OS=Mycobacterium smegmatis (strain ATCC 700084 / mc(2)155) OX=246196 GN=rplC PE=1 SV=1	29	72.8	22.972	323.31	941	203290000	212890000	327680000	51635000	53305000	59875000	510480000	332200000	328330000	40562000	43855000	30297000
A0QSD2	sp|A0QSD2|RL4_MYCS2 Large ribosomal subunit protein uL4 OS=Mycobacterium smegmatis (strain ATCC 700084 / mc(2)155) OX=246196 GN=rplD PE=1 SV=1	22	83.3	22.885	323.31	1018	268790000	544680000	495940000	59924000	58898000	90133000	527790000	340370000	358430000	50193000	93810000	46595000
A0QSD3	sp|A0QSD3|RL23_MYCS2 Large ribosomal subunit protein uL23 OS=Mycobacterium smegmatis (strain ATCC 700084 / mc(2)155) OX=246196 GN=rplW PE=1 SV=1	9	80	11.028	323.31	358	34897000	35311000	46991000	8673400	9818600	12085000	87305000	116390000	91746000	8599900	13896000	7978600
A0QSD4	sp|A0QSD4|RL2_MYCS2 Large ribosomal subunit protein uL2 OS=Mycobacterium smegmatis (strain ATCC 700084 / mc(2)155) OX=246196 GN=rplB PE=1 SV=1	37	84.2	30.357	323.31	1572	173890000	332610000	469110000	50320000	68502000	43693000	473600000	339890000	334960000	32271000	55258000	29870000
A0QSD6	sp|A0QSD6|RL22_MYCS2 Large ribosomal subunit protein uL22 OS=Mycobacterium smegmatis (strain ATCC 700084 / mc(2)155) OX=246196 GN=rplV PE=1 SV=1	14	69.3	16.323	323.31	637	362220000	457030000	475060000	32411000	57464000	55949000	666410000	404800000	465840000	87846000	96845000	69702000
A0QSD7	sp|A0QSD7|RS3_MYCS2 Small ribosomal subunit protein uS3 OS=Mycobacterium smegmatis (strain ATCC 700084 / mc(2)155) OX=246196 GN=rpsC PE=1 SV=1	44	90.2	30.139	323.31	1665	149580000	366650000	532740000	52245000	60586000	71731000	612480000	347960000	415800000	35255000	57821000	30893000
A0QSG1	sp|A0QSG1|RL5_MYCS2 Large ribosomal subunit protein uL5 OS=Mycobacterium smegmatis (strain ATCC 700084 / mc(2)155) OX=246196 GN=rplE PE=1 SV=1	16	82.9	21.122	323.31	734	53426000	87740000	113070000	15600000	12126000	13445000	281980000	244210000	246240000	17221000	17643000	9200900
A0QSG4	sp|A0QSG4|RL6_MYCS2 Large ribosomal subunit protein uL6 OS=Mycobacterium smegmatis (strain ATCC 700084 / mc(2)155) OX=246196 GN=rplF PE=1 SV=1	22	91.1	19.453	323.31	935	120270000	339710000	367060000	42011000	40786000	74011000	529820000	309690000	383420000	36314000	59005000	35571000
A0QSG6	sp|A0QSG6|RS5_MYCS2 Small ribosomal subunit protein uS5 OS=Mycobacterium smegmatis (strain ATCC 700084 / mc(2)155) OX=246196 GN=rpsE PE=1 SV=1	19	79.4	21.911	323.31	959	120960000	388380000	441840000	65663000	68636000	90668000	827380000	586770000	603550000	35069000	67977000	38384000
A0QSG8	tr|A0QSG8|A0QSG8_MYCS2 Large ribosomal subunit protein uL15 OS=Mycobacterium smegmatis (strain ATCC 700084 / mc(2)155) OX=246196 GN=rplO PE=1 SV=1	16	71.4	15.571	323.31	826	106050000	160230000	246040000	42914000	49429000	74751000	303420000	249560000	264710000	25298000	28424000	17353000
A0QSH0	tr|A0QSH0|A0QSH0_MYCS2 Signal peptide peptidase SppA, 67K type OS=Mycobacterium smegmatis (strain ATCC 700084 / mc(2)155) OX=246196 GN=sppA PE=3 SV=1	31	55.1	62.714	323.31	768	20813000	23974000	28808000	7368300	5225100	10756000	5459600	3740800	3874800	6603600	8032500	9722100
A0QSH8	sp|A0QSH8|KAD_MYCS2 Adenylate kinase OS=Mycobacterium smegmatis (strain ATCC 700084 / mc(2)155) OX=246196 GN=adk PE=1 SV=1	21	85.6	19.871	323.31	370	37072000	55572000	71381000	3085000	630810	2748500	152930	48970	124090	13050000	19445000	24365000
A0QSL1	tr|A0QSL1|A0QSL1_MYCS2 Spfh domain/band 7 family protein, putative OS=Mycobacterium smegmatis (strain ATCC 700084 / mc(2)155) OX=246196 GN=MSMEG_1517 PE=3 SV=1	32	63.7	54.604	323.31	519	9534100	9717100	12076000	22940000	20691000	28900000	8938100	4459700	4013100	1351600	1026500	1135200
A0QSL7	sp|A0QSL7|RS4_MYCS2 Small ribosomal subunit protein uS4 OS=Mycobacterium smegmatis (strain ATCC 700084 / mc(2)155) OX=246196 GN=rpsD PE=1 SV=1	29	90	23.375	323.31	1123	119750000	198700000	191590000	25887000	22314000	37843000	291850000	193080000	222220000	29310000	40089000	32851000
A0QSL8	sp|A0QSL8|RPOA_MYCS2 DNA-directed RNA polymerase subunit alpha OS=Mycobacterium smegmatis (strain ATCC 700084 / mc(2)155) OX=246196 GN=rpoA PE=1 SV=1	27	76.9	37.919	323.31	1034	164850000	182880000	245580000	26866000	25275000	32585000	30221000	19006000	18138000	44787000	62330000	76687000
A0QSN7	tr|A0QSN7|A0QSN7_MYCS2 Eptc-inducible aldehyde dehydrogenase OS=Mycobacterium smegmatis (strain ATCC 700084 / mc(2)155) OX=246196 GN=MSMEG_1543 PE=3 SV=1	16	44.2	55.979	323.31	471	44108000	77660000	91518000	1182000	751770	1863900	1211300	770680	535270	18516000	30124000	33780000
A0QSP8	sp|A0QSP8|RL13_MYCS2 Large ribosomal subunit protein uL13 OS=Mycobacterium smegmatis (strain ATCC 700084 / mc(2)155) OX=246196 GN=rplM PE=1 SV=1	18	93.2	16.118	323.31	788	244120000	256760000	282540000	29657000	31774000	62415000	281780000	210130000	189140000	52444000	47179000	41611000
A0QSP9	sp|A0QSP9|RS9_MYCS2 Small ribosomal subunit protein uS9 OS=Mycobacterium smegmatis (strain ATCC 700084 / mc(2)155) OX=246196 GN=rpsI PE=1 SV=1	17	78	16.765	323.31	1020	284070000	271260000	297230000	42540000	35942000	67946000	353360000	281210000	271460000	51340000	61795000	46319000
A0QSS3	sp|A0QSS3|CH10_MYCS2 Co-chaperonin GroES OS=Mycobacterium smegmatis (strain ATCC 700084 / mc(2)155) OX=246196 GN=groES PE=1 SV=1	12	99	10.763	323.31	817	530070000	942390000	1066600000	37637000	37789000	77248000	7947000	2342400	4595800	213080000	351430000	407150000
A0QSS4	sp|A0QSS4|CH601_MYCS2 Chaperonin GroEL 1 OS=Mycobacterium smegmatis (strain ATCC 700084 / mc(2)155) OX=246196 GN=groEL1 PE=1 SV=1	49	70.6	56.152	323.31	1458	83629000	164740000	222020000	21803000	16783000	27210000	5828200	3749700	3279800	34165000	57153000	78498000
A0QSU3	tr|A0QSU3|A0QSU3_MYCS2 Inosine-5-monophosphate dehydrogenase OS=Mycobacterium smegmatis (strain ATCC 700084 / mc(2)155) OX=246196 GN=guaB PE=3 SV=1	26	56.5	53.332	323.31	393	22390000	28911000	34908000	793450	801380	2403000	450380	534880	182920	9387600	12835000	16717000
A0QSY1	tr|A0QSY1|A0QSY1_MYCS2 ABC transporter, ATP-binding protein OS=Mycobacterium smegmatis (strain ATCC 700084 / mc(2)155) OX=246196 GN=MSMEG_1642 PE=4 SV=1	35	52.7	95.528	323.31	602	4140000	3401100	7026500	10647000	10395000	10941000	8389800	6032400	3760800	374120	389920	343230
A0QSZ3	tr|A0QSZ3|A0QSZ3_MYCS2 Isocitrate dehydrogenase [NADP] OS=Mycobacterium smegmatis (strain ATCC 700084 / mc(2)155) OX=246196 GN=MSMEG_1654 PE=1 SV=1	55	74.6	82.603	323.31	2038	48988000	103100000	136230000	47779000	38802000	70813000	11136000	6392900	5887400	17610000	35945000	41798000
A0QT07	tr|A0QT07|A0QT07_MYCS2 succinate dehydrogenase OS=Mycobacterium smegmatis (strain ATCC 700084 / mc(2)155) OX=246196 GN=sdhB PE=1 SV=1	26	78.5	29.21	323.31	636	25788000	35370000	44889000	63887000	49241000	72809000	56693000	39934000	41311000	2993700	3030200	3495900
A0QT08	tr|A0QT08|A0QT08_MYCS2 Succinate dehydrogenase flavoprotein subunit OS=Mycobacterium smegmatis (strain ATCC 700084 / mc(2)155) OX=246196 GN=sdhA PE=1 SV=1	41	68.3	64.393	323.31	1184	20335000	36207000	43882000	60121000	42523000	85779000	38509000	20840000	19569000	3320800	4866800	4582200
A0QT20	tr|A0QT20|A0QT20_MYCS2 Flavin-containing monooxygenase FMO OS=Mycobacterium smegmatis (strain ATCC 700084 / mc(2)155) OX=246196 GN=MSMEG_1682 PE=4 SV=1	16	39.7	46.213	323.31	496	61256000	74253000	87801000	1126300	1100600	2431700	102010	248790	152630	15485000	22650000	35085000
A0QT22	tr|A0QT22|A0QT22_MYCS2 Primosomal protein OS=Mycobacterium smegmatis (strain ATCC 700084 / mc(2)155) OX=246196 GN=MSMEG_1684 PE=4 SV=1	13	40.1	47.199	323.31	474	5988300	14465000	17989000	12242000	10187000	17433000	12874000	6668700	6214100	1522100	3105300	3103200
A0QT50	tr|A0QT50|A0QT50_MYCS2 ABC transporter periplasmic-binding protein YtfQ OS=Mycobacterium smegmatis (strain ATCC 700084 / mc(2)155) OX=246196 GN=MSMEG_1712 PE=1 SV=1	26	77.7	34.234	323.31	442	5339500	6702600	39614000	9321100	16788000	68702000	7285200	4104300	15717000	1111600	902690	3379300
A0QT96	tr|A0QT96|A0QT96_MYCS2 aldehyde dehydrogenase (NAD(+)) OS=Mycobacterium smegmatis (strain ATCC 700084 / mc(2)155) OX=246196 GN=MSMEG_1762 PE=3 SV=1	23	48.6	54.871	323.31	683	175380000	199700000	253480000	3365700	2859300	6486100	2044400	959630	1204400	57915000	81819000	97338000
A0QT98	tr|A0QT98|A0QT98_MYCS2 L-lysine 6-transaminase OS=Mycobacterium smegmatis (strain ATCC 700084 / mc(2)155) OX=246196 GN=MSMEG_1764 PE=3 SV=1	35	72	49.916	323.31	1005	82333000	148950000	208210000	6252700	4643600	7687200	1349200	1262700	1045000	34460000	55017000	62155000
A0QTE1	tr|A0QTE1|A0QTE1_MYCS2 biotin carboxylase OS=Mycobacterium smegmatis (strain ATCC 700084 / mc(2)155) OX=246196 GN=MSMEG_1807 PE=4 SV=1	35	63.5	63.137	323.31	1384	138470000	168800000	223050000	11547000	8481200	22223000	6462000	2988500	3382000	50958000	73229000	82574000
A0QTE7	tr|A0QTE7|A0QTE7_MYCS2 Propionyl-CoA carboxylase beta chain OS=Mycobacterium smegmatis (strain ATCC 700084 / mc(2)155) OX=246196 GN=MSMEG_1813 PE=3 SV=1	29	48.5	58.427	323.31	992	148300000	195120000	234880000	7542400	6033000	13903000	3681600	1581300	1705800	47423000	69938000	93528000
A0QTK6	tr|A0QTK6|A0QTK6_MYCS2 Ribosome hibernation promoting factor OS=Mycobacterium smegmatis (strain ATCC 700084 / mc(2)155) OX=246196 GN=hpf PE=1 SV=1	15	66.1	26.398	323.31	232	10867000	13332000	80982000	434540	1196500	8345800	29523000	27469000	61699000	1399600	1389600	5075700
A0QTT7	sp|A0QTT7|Y1959_MYCS2 UPF0182 protein MSMEG_1959/MSMEI_1915 OS=Mycobacterium smegmatis (strain ATCC 700084 / mc(2)155) OX=246196 GN=MSMEG_1959 PE=1 SV=1	40	46.3	109.09	323.31	743	6028000	10039000	11972000	14027000	15611000	13539000	14945000	9836800	10188000	897240	865860	537160
A0QU51	sp|A0QU51|A85B_MYCS2 Diacylglycerol acyltransferase/mycolyltransferase Ag85B OS=Mycobacterium smegmatis (strain ATCC 700084 / mc(2)155) OX=246196 GN=fbpB PE=2 SV=1	9	32.6	35.189	323.31	344	17141000	29012000	32848000	69168000	56491000	85943000	654750	1025400	874700	3245000	3206800	3856500
A0QU52	tr|A0QU52|A0QU52_MYCS2 Alcohol dehydrogenase OS=Mycobacterium smegmatis (strain ATCC 700084 / mc(2)155) OX=246196 GN=MSMEG_2079 PE=4 SV=1	18	63.3	33.873	323.31	457	85301000	138670000	167480000	4530800	3224300	5672400	3339000	2722400	1632400	21939000	40263000	48320000
A0QU53	tr|A0QU53|A0QU53_MYCS2 Acyl-CoA dehydrogenase OS=Mycobacterium smegmatis (strain ATCC 700084 / mc(2)155) OX=246196 GN=MSMEG_2080 PE=3 SV=1	28	67	43.507	323.31	745	33850000	52877000	80166000	44472000	13489000	30444000	9950100	4356100	7174600	7658300	15624000	19581000
A0QU54	tr|A0QU54|A0QU54_MYCS2 Acyl-CoA dehydrogenase OS=Mycobacterium smegmatis (strain ATCC 700084 / mc(2)155) OX=246196 GN=MSMEG_2081 PE=3 SV=1	19	55.9	47.078	323.31	489	5825200	31147000	70749000	18686000	12596000	20974000	9790800	5017800	8183500	4897500	12097000	12276000
A0QUV6	tr|A0QUV6|A0QUV6_MYCS2 Electron transfer flavoprotein, beta subunit OS=Mycobacterium smegmatis (strain ATCC 700084 / mc(2)155) OX=246196 GN=etfB PE=3 SV=1	27	78.3	27.787	323.31	1073	92912000	148890000	203580000	38293000	29995000	71271000	21682000	10428000	11057000	29686000	47222000	52390000
A0QUV7	tr|A0QUV7|A0QUV7_MYCS2 Electron transfer flavoprotein, alpha subunit OS=Mycobacterium smegmatis (strain ATCC 700084 / mc(2)155) OX=246196 GN=etfA PE=3 SV=1	16	53	31.557	323.31	701	239590000	296880000	343930000	95903000	68742000	142420000	36500000	20728000	27141000	83825000	107520000	141320000
A0QUX1	sp|A0QUX1|GATB_MYCS2 Aspartyl/glutamyl-tRNA(Asn/Gln) amidotransferase subunit B OS=Mycobacterium smegmatis (strain ATCC 700084 / mc(2)155) OX=246196 GN=gatB PE=3 SV=1	21	49.9	54.399	323.31	357	12742000	17961000	25691000	466790	439280	651360	289690	346250	130090	5012000	8268000	10399000
A0QUX6	tr|A0QUX6|A0QUX6_MYCS2 Acetolactate synthase OS=Mycobacterium smegmatis (strain ATCC 700084 / mc(2)155) OX=246196 GN=ilvB PE=3 SV=1	34	77.3	66.003	323.31	815	25180000	30191000	32139000	3621400	2823300	3922100	23359000	11795000	15348000	6839800	8061800	8170800
A0QUX8	sp|A0QUX8|ILVC_MYCS2 Ketol-acid reductoisomerase (NADP(+)) OS=Mycobacterium smegmatis (strain ATCC 700084 / mc(2)155) OX=246196 GN=ilvC PE=1 SV=1	32	70	36.421	323.31	1070	246170000	233340000	340370000	20593000	15400000	25227000	2637500	1489200	840130	67862000	83873000	111130000
A0QUY2	tr|A0QUY2|A0QUY2_MYCS2 D-3-phosphoglycerate dehydrogenase OS=Mycobacterium smegmatis (strain ATCC 700084 / mc(2)155) OX=246196 GN=serA PE=3 SV=1	30	72.2	54.357	323.31	557	44792000	57657000	78029000	2051400	1337200	3136100	543500	257800	255800	13840000	20265000	26443000
A0QUY7	sp|A0QUY7|SYE_MYCS2 Glutamate--tRNA ligase OS=Mycobacterium smegmatis (strain ATCC 700084 / mc(2)155) OX=246196 GN=gltX PE=1 SV=1	25	53.9	54.018	323.31	332	14044000	18952000	34188000	507340	344240	783640	108700	114760	42381	4968200	7685000	10096000
A0QV09	sp|A0QV09|Y2407_MYCS2 Aldo-keto reductase MSMEG_2407/MSMEI_2346 OS=Mycobacterium smegmatis (strain ATCC 700084 / mc(2)155) OX=246196 GN=MSMEG_2407 PE=1 SV=1	12	55.5	29.949	323.31	236	54571000	42076000	66164000	947530	622900	1824200	316860	257440	199370	14335000	19159000	23278000
A0QV12	tr|A0QV12|A0QV12_MYCS2 Serine-threonine protein kinase OS=Mycobacterium smegmatis (strain ATCC 700084 / mc(2)155) OX=246196 GN=MSMEG_2410 PE=4 SV=1	14	67.4	25.57	323.31	471	19230000	24300000	41188000	42668000	56158000	41646000	57201000	35104000	37904000	2695100	2621200	2460500
A0QV32	tr|A0QV32|A0QV32_MYCS2 Signal recognition particle protein OS=Mycobacterium smegmatis (strain ATCC 700084 / mc(2)155) OX=246196 GN=ffh PE=3 SV=1	26	62.5	54.765	323.31	415	4764500	7043600	9323100	2987100	1920400	1860700	10756000	9277000	8691800	1558400	2105500	2544200
A0QV37	sp|A0QV37|RS16_MYCS2 Small ribosomal subunit protein bS16 OS=Mycobacterium smegmatis (strain ATCC 700084 / mc(2)155) OX=246196 GN=rpsP PE=1 SV=1	18	93.6	16.768	323.31	734	254280000	232620000	355590000	36485000	35923000	75763000	368620000	270710000	213550000	71939000	68690000	56502000
A0QV42	sp|A0QV42|RL19_MYCS2 Large ribosomal subunit protein bL19 OS=Mycobacterium smegmatis (strain ATCC 700084 / mc(2)155) OX=246196 GN=rplS PE=1 SV=1	16	82.3	12.868	323.31	699	121960000	134030000	231440000	27263000	35192000	65664000	307970000	260400000	229190000	29531000	26211000	20792000
A0QV51	tr|A0QV51|A0QV51_MYCS2 Methylmalonate-semialdehyde dehydrogenase OS=Mycobacterium smegmatis (strain ATCC 700084 / mc(2)155) OX=246196 GN=mmsA PE=4 SV=1	26	51.1	52.259	323.31	748	76639000	116100000	178310000	2863400	2212800	5562200	957130	634110	527150	26144000	48212000	58798000
A0QV52	tr|A0QV52|A0QV52_MYCS2 Adenosylmethionine--8-amino-7-oxononanoate transaminase OS=Mycobacterium smegmatis (strain ATCC 700084 / mc(2)155) OX=246196 GN=MSMEG_2450 PE=3 SV=1	23	69.2	49.413	323.31	596	67092000	114540000	163080000	3271200	2188400	5329500	3171800	1123700	1462200	27335000	40971000	51217000
A0QVB8	sp|A0QVB8|RS2_MYCS2 Small ribosomal subunit protein uS2 OS=Mycobacterium smegmatis (strain ATCC 700084 / mc(2)155) OX=246196 GN=rpsB PE=1 SV=2	27	83.4	30.107	323.31	1349	128530000	186700000	252650000	28268000	27311000	59893000	322040000	257320000	225260000	28964000	43979000	30188000
A0QVB9	sp|A0QVB9|EFTS_MYCS2 Elongation factor Ts OS=Mycobacterium smegmatis (strain ATCC 700084 / mc(2)155) OX=246196 GN=tsf PE=1 SV=1	35	88	29.405	323.31	1059	171080000	264280000	323520000	10739000	6599000	13602000	1616900	707660	701640	44535000	82814000	90678000
A0QVE0	sp|A0QVE0|RRF_MYCS2 Ribosome-recycling factor OS=Mycobacterium smegmatis (strain ATCC 700084 / mc(2)155) OX=246196 GN=frr PE=1 SV=1	18	81.1	20.824	323.31	391	35829000	35663000	54309000	13528000	8701600	13220000	23669000	21601000	33119000	8380100	9597000	12864000
A0QVL2	sp|A0QVL2|MQO_MYCS2 Probable malate:quinone oxidoreductase OS=Mycobacterium smegmatis (strain ATCC 700084 / mc(2)155) OX=246196 GN=mqo PE=1 SV=1	30	72.9	54.913	323.31	900	4138500	7472300	12179000	23715000	18601000	23227000	14352000	14069000	12753000	754480	1359600	1052600
A0QVM7	tr|A0QVM7|A0QVM7_MYCS2 Translation initiation factor IF-2 OS=Mycobacterium smegmatis (strain ATCC 700084 / mc(2)155) OX=246196 GN=infB PE=3 SV=1	24	42.1	65.926	323.31	467	17027000	26159000	32557000	2424000	1949800	3953600	36383000	27135000	28396000	5941000	8638600	8196600
A0QVQ3	sp|A0QVQ3|RS15_MYCS2 Small ribosomal subunit protein uS15 OS=Mycobacterium smegmatis (strain ATCC 700084 / mc(2)155) OX=246196 GN=rpsO PE=1 SV=1	13	73	10.344	323.31	410	82427000	163640000	206920000	15475000	8389400	4278900	351700000	242860000	249700000	23706000	50434000	27139000
A0QVQ5	sp|A0QVQ5|PNP_MYCS2 Polyribonucleotide nucleotidyltransferase OS=Mycobacterium smegmatis (strain ATCC 700084 / mc(2)155) OX=246196 GN=pnp PE=1 SV=1	52	58.5	81.026	323.31	1184	39744000	83059000	113880000	2871200	2212500	5056100	12034000	10936000	12426000	14878000	27844000	29104000
A0QVQ8	sp|A0QVQ8|DHA_MYCS2 Alanine dehydrogenase OS=Mycobacterium smegmatis (strain ATCC 700084 / mc(2)155) OX=246196 GN=ald PE=1 SV=1	18	56.9	38.955	323.31	325	27031000	36120000	47955000	714250	469660	1387800	821120	313280	557560	9806600	14465000	19222000
A0QVT6	tr|A0QVT6|A0QVT6_MYCS2 DNA translocase FtsK OS=Mycobacterium smegmatis (strain ATCC 700084 / mc(2)155) OX=246196 GN=MSMEG_2690 PE=3 SV=1	44	53.2	99.228	323.31	567	2446700	4997800	7890400	7331200	7342200	5923900	8040500	4598300	4808400	434930	350600	372130
A0QVU2	tr|A0QVU2|A0QVU2_MYCS2 35 kDa protein OS=Mycobacterium smegmatis (strain ATCC 700084 / mc(2)155) OX=246196 GN=MSMEG_2695 PE=3 SV=1	26	75.3	30.338	323.31	927	62050000	102770000	109160000	71213000	75223000	123030000	41012000	23091000	25097000	16709000	22710000	15711000
A0QVX3	tr|A0QVX3|A0QVX3_MYCS2 Glutamate binding protein OS=Mycobacterium smegmatis (strain ATCC 700084 / mc(2)155) OX=246196 GN=MSMEG_2727 PE=3 SV=1	26	76.6	29.036	323.31	790	23952000	52510000	86832000	74116000	119280000	67915000	49932000	24001000	33689000	6200200	6160100	5997900
A0QVX6	sp|A0QVX6|Y2731_MYCS2 Uncharacterized protein MSMEG_2731/MSMEI_2664 OS=Mycobacterium smegmatis (strain ATCC 700084 / mc(2)155) OX=246196 GN=MSMEG_2731 PE=1 SV=1	39	67.4	49.735	323.31	622	11835000	23500000	29965000	9055600	6433100	12964000	41028000	32461000	33674000	3597500	5775800	6372500
A0QVY4	tr|A0QVY4|A0QVY4_MYCS2 LGFP repeat protein OS=Mycobacterium smegmatis (strain ATCC 700084 / mc(2)155) OX=246196 GN=MSMEG_2739 PE=4 SV=1	24	39.1	86.19	323.31	325	2672900	3196100	4972300	7165300	6317700	3430200	4433000	2828300	2656300	494770	694270	654040
A0QW71	tr|A0QW71|A0QW71_MYCS2 Transcriptional accessory protein OS=Mycobacterium smegmatis (strain ATCC 700084 / mc(2)155) OX=246196 GN=MSMEG_2839 PE=4 SV=1	52	52.6	85.418	323.31	1372	23152000	30417000	36565000	4027500	2956100	12227000	63368000	50544000	51933000	5157700	6649000	4952200
A0QWS8	sp|A0QWS8|IHF_MYCS2 Integration host factor OS=Mycobacterium smegmatis (strain ATCC 700084 / mc(2)155) OX=246196 GN=mIHF PE=1 SV=1	17	85.7	11.635	323.31	641	544220000	609780000	832710000	91861000	43115000	86256000	122130000	116520000	140730000	173830000	274290000	321790000
A0QWT3	sp|A0QWT3|METK_MYCS2 S-adenosylmethionine synthase OS=Mycobacterium smegmatis (strain ATCC 700084 / mc(2)155) OX=246196 GN=metK PE=1 SV=1	21	72.4	42.59	323.31	545	15615000	30557000	49212000	1829000	1679000	2161800	415620	269000	291610	8079000	14419000	16805000
A0QWT6	tr|A0QWT6|A0QWT6_MYCS2 Lipoprotein OS=Mycobacterium smegmatis (strain ATCC 700084 / mc(2)155) OX=246196 GN=MSMEG_3058 PE=3 SV=1	18	50.5	30.577	323.31	326	8662400	17694000	22700000	20225000	24438000	29778000	22492000	15889000	16067000	923210	1033500	827650
A0QWW2	sp|A0QWW2|G3P_MYCS2 Glyceraldehyde-3-phosphate dehydrogenase OS=Mycobacterium smegmatis (strain ATCC 700084 / mc(2)155) OX=246196 GN=gapA PE=1 SV=1	23	72.6	35.947	323.31	860	119270000	140630000	185030000	6873300	5213400	11045000	2178300	1437200	1401700	41217000	62267000	75304000
A0QWW3	sp|A0QWW3|PGK_MYCS2 Phosphoglycerate kinase OS=Mycobacterium smegmatis (strain ATCC 700084 / mc(2)155) OX=246196 GN=pgk PE=1 SV=1	21	69.9	42.094	323.31	406	27167000	36216000	48518000	1368200	1021900	1724200	250490	139530	156300	7567000	13164000	15763000
A0QWW4	tr|A0QWW4|A0QWW4_MYCS2 Triosephosphate isomerase OS=Mycobacterium smegmatis (strain ATCC 700084 / mc(2)155) OX=246196 GN=tpiA PE=3 SV=1	16	76.2	27.377	323.31	311	34653000	69097000	102810000	2290300	1468700	3180800	805020	429820	510220	12082000	23706000	27571000
A0QWX9	sp|A0QWX9|TAL_MYCS2 Transaldolase OS=Mycobacterium smegmatis (strain ATCC 700084 / mc(2)155) OX=246196 GN=tal PE=1 SV=1	24	67.1	39.935	323.31	465	29512000	44370000	48174000	599630	350230	964890	218600	135010	117560	10033000	13332000	20227000
A0QWY0	tr|A0QWY0|A0QWY0_MYCS2 Transketolase OS=Mycobacterium smegmatis (strain ATCC 700084 / mc(2)155) OX=246196 GN=tkt PE=3 SV=1	40	72	75.154	323.31	983	54099000	81960000	105980000	2013600	1458700	3394200	900310	552130	404420	21261000	33537000	46947000
A0QX20	sp|A0QX20|ACNA_MYCS2 Aconitate hydratase A OS=Mycobacterium smegmatis (strain ATCC 700084 / mc(2)155) OX=246196 GN=acnA PE=1 SV=1	55	64.6	102.17	323.31	1028	31323000	54112000	85430000	2528800	1657000	3061700	871860	368360	392350	12801000	22409000	28484000
A0QX35	tr|A0QX35|A0QX35_MYCS2 methylmalonyl-CoA mutase OS=Mycobacterium smegmatis (strain ATCC 700084 / mc(2)155) OX=246196 GN=mutA PE=3 SV=1	23	44	64.865	323.31	260	17715000	27108000	34652000	375510	293750	873280	16528	47807	27633	6014100	10704000	12994000
A0QXA3	tr|A0QXA3|A0QXA3_MYCS2 Pyruvate kinase OS=Mycobacterium smegmatis (strain ATCC 700084 / mc(2)155) OX=246196 GN=pyk PE=3 SV=1	33	82.4	50.988	323.31	830	81850000	82462000	107240000	3263400	2138400	3772500	894900	678570	459620	24341000	34431000	45961000
A0QXB0	tr|A0QXB0|A0QXB0_MYCS2 ABC-type amino acid transport system, secreted component OS=Mycobacterium smegmatis (strain ATCC 700084 / mc(2)155) OX=246196 GN=MSMEG_3235 PE=3 SV=1	17	52.5	30.706	323.31	671	48680000	61067000	89116000	96519000	173120000	130210000	74935000	50024000	45156000	9288900	8209800	8042500
A0QXC0	tr|A0QXC0|A0QXC0_MYCS2 Branched-chain amino acid ABC transporter substrate-binding protein OS=Mycobacterium smegmatis (strain ATCC 700084 / mc(2)155) OX=246196 GN=MSMEG_3247 PE=3 SV=1	24	64.6	40.502	323.31	945	32129000	50013000	52479000	57726000	74071000	46372000	26132000	18064000	18362000	8211000	8033100	8364700
A0QXX7	sp|A0QXX7|KATG2_MYCS2 Catalase-peroxidase 2 OS=Mycobacterium smegmatis (strain ATCC 700084 / mc(2)155) OX=246196 GN=katG2 PE=1 SV=1	30	55.6	81.997	323.31	399	4907000	9768600	25713000	211340	314670	766460	304270	751250	571640	2009300	4314300	8242300
A0QXZ5	tr|A0QXZ5|A0QXZ5_MYCS2 Thiol peroxidase OS=Mycobacterium smegmatis (strain ATCC 700084 / mc(2)155) OX=246196 GN=tpx PE=3 SV=1	12	93.9	16.832	323.31	279	70409000	165960000	247680000	7093700	4881200	7703000	2350100	739880	1324000	42868000	86181000	88978000
A0QY23	tr|A0QY23|A0QY23_MYCS2 Fructose-bisphosphate aldolase class 1 OS=Mycobacterium smegmatis (strain ATCC 700084 / mc(2)155) OX=246196 GN=MSMEG_3507 PE=3 SV=1	23	71.4	31.925	323.31	638	51671000	84934000	101840000	1655900	1470600	3089900	653140	190230	208820	19650000	35296000	41197000
A0QYB5	sp|A0QYB5|THPA_MYCS2 D-threitol-binding protein OS=Mycobacterium smegmatis (strain ATCC 700084 / mc(2)155) OX=246196 GN=thpA PE=1 SV=1	21	64.5	36.35	323.31	214	1936700	3272700	4911600	8068300	11599000	7270200	4199100	2461000	3080300	605390	727630	380730
A0QYD6	tr|A0QYD6|A0QYD6_MYCS2 NADH dehydrogenase OS=Mycobacterium smegmatis (strain ATCC 700084 / mc(2)155) OX=246196 GN=ndh PE=3 SV=1	31	69.4	48.98	323.31	539	5856300	6020200	7401300	12367000	13091000	14918000	9764400	8659200	7492000	1155600	905360	692300
A0QYF1	tr|A0QYF1|A0QYF1_MYCS2 Ferric iron-binding periplasmic protein of ABC transporter OS=Mycobacterium smegmatis (strain ATCC 700084 / mc(2)155) OX=246196 GN=MSMEG_3636 PE=4 SV=1	12	42.4	36.431	323.31	189	1998600	4513800	4940500	5514200	8411400	4457500	4276800	2604600	3756300	1055300	757140	859070
A0QYF5	tr|A0QYF5|A0QYF5_MYCS2 Malate synthase G OS=Mycobacterium smegmatis (strain ATCC 700084 / mc(2)155) OX=246196 GN=glcB PE=3 SV=1	35	53.3	78.276	323.31	461	18420000	34033000	57689000	2073400	1560500	3948600	2284300	638480	363540	6215400	10795000	12529000
A0QYF6	tr|A0QYF6|A0QYF6_MYCS2 VWFA domain-containing protein OS=Mycobacterium smegmatis (strain ATCC 700084 / mc(2)155) OX=246196 GN=MSMEG_3641 PE=4 SV=1	31	55.2	80.66	323.31	330	2219800	3585000	2735100	9553500	8356800	8675000	4544500	2721600	2605200	307080	388600	301990
A0QYG9	sp|A0QYG9|SECA2_MYCS2 Protein translocase subunit SecA 2 OS=Mycobacterium smegmatis (strain ATCC 700084 / mc(2)155) OX=246196 GN=secA2 PE=1 SV=1	34	45.2	85.423	323.31	488	13943000	16454000	24197000	2833600	2580200	5520900	1693000	1098600	1027700	3682500	5361000	7272800
A0QYU6	sp|A0QYU6|RL20_MYCS2 Large ribosomal subunit protein bL20 OS=Mycobacterium smegmatis (strain ATCC 700084 / mc(2)155) OX=246196 GN=rplT PE=1 SV=1	13	68.2	14.464	323.31	318	118950000	110120000	108790000	7269400	9590500	8947300	135240000	77852000	83223000	23977000	23241000	20093000
A0QYW4	tr|A0QYW4|A0QYW4_MYCS2 UvrABC system protein A OS=Mycobacterium smegmatis (strain ATCC 700084 / mc(2)155) OX=246196 GN=uvrA PE=3 SV=1	57	58.5	105.95	323.31	489	2203500	3058100	3555800	16952000	9678000	15283000	598540	364640	261730	233270	400380	429990
A0QYY6	sp|A0QYY6|RS1_MYCS2 Small ribosomal subunit protein bS1 OS=Mycobacterium smegmatis (strain ATCC 700084 / mc(2)155) OX=246196 GN=rpsA PE=1 SV=1	45	73.3	53.315	323.31	2135	139670000	217070000	244070000	36262000	25918000	48778000	347570000	262440000	254820000	33264000	47875000	36184000
A0QZX6	tr|A0QZX6|A0QZX6_MYCS2 Methionine synthase OS=Mycobacterium smegmatis (strain ATCC 700084 / mc(2)155) OX=246196 GN=metH PE=3 SV=1	48	45.2	137	323.31	573	7371600	15762000	22989000	1418600	1009300	1379200	953540	1250900	712800	3198400	5264300	6885200
A0R006	sp|A0R006|WAG31_MYCS2 Cell wall synthesis protein Wag31 OS=Mycobacterium smegmatis (strain ATCC 700084 / mc(2)155) OX=246196 GN=wag31 PE=1 SV=1	26	68	29.544	323.31	1009	96680000	208570000	270440000	113700000	75250000	163630000	18707000	8150300	9654100	29461000	59559000	60057000
A0R042	tr|A0R042|A0R042_MYCS2 AMP-binding enzyme OS=Mycobacterium smegmatis (strain ATCC 700084 / mc(2)155) OX=246196 GN=MSMEG_4254 PE=4 SV=1	29	44.1	64.486	323.31	569	8472900	14350000	21138000	12087000	6972000	11332000	4993100	2205300	2223700	3166400	4086800	5196800
A0R051	tr|A0R051|A0R051_MYCS2 Cytochrome bc1 complex Rieske iron-sulfur subunit OS=Mycobacterium smegmatis (strain ATCC 700084 / mc(2)155) OX=246196 GN=MSMEG_4262 PE=1 SV=1	30	66.9	44.817	323.31	976	30372000	60323000	80394000	67545000	76137000	66658000	68997000	44056000	48728000	4959500	5540500	4445500
A0R052	tr|A0R052|A0R052_MYCS2 Cytochrome bc1 complex cytochrome b subunit OS=Mycobacterium smegmatis (strain ATCC 700084 / mc(2)155) OX=246196 GN=MSMEG_4263 PE=1 SV=1	19	30.8	60.21	323.31	500	10118000	33936000	63300000	68252000	71015000	33472000	49427000	41296000	35484000	911500	2159400	1214000
A0R057	tr|A0R057|A0R057_MYCS2 cytochrome-c oxidase OS=Mycobacterium smegmatis (strain ATCC 700084 / mc(2)155) OX=246196 GN=MSMEG_4268 PE=1 SV=1	21	48.4	38.039	323.31	729	4006700	30850000	88903000	118270000	122210000	75677000	44828000	31691000	28093000	829500	1609000	668210
A0R069	tr|A0R069|A0R069_MYCS2 Probable cytosol aminopeptidase OS=Mycobacterium smegmatis (strain ATCC 700084 / mc(2)155) OX=246196 GN=pepA PE=3 SV=1	36	71.3	53.724	323.31	681	14204000	20869000	24164000	88629000	54764000	102970000	1118500	501760	416700	44024	81790	87920
A0R072	tr|A0R072|A0R072_MYCS2 Dihydrolipoamide acetyltransferase component of pyruvate dehydrogenase complex OS=Mycobacterium smegmatis (strain ATCC 700084 / mc(2)155) OX=246196 GN=sucB PE=3 SV=1	38	63.8	61.029	323.31	1647	63710000	235120000	347790000	350870000	245980000	384010000	34133000	7702100	10980000	15725000	41158000	37874000
A0R076	tr|A0R076|A0R076_MYCS2 Integral membrane protein OS=Mycobacterium smegmatis (strain ATCC 700084 / mc(2)155) OX=246196 GN=MSMEG_4287 PE=4 SV=1	21	52.8	26.931	323.31	454	40247000	39736000	53402000	54431000	56967000	54402000	53026000	34770000	26160000	3556800	3781300	3107100
A0R079	sp|A0R079|GLN1B_MYCS2 Glutamine synthetase OS=Mycobacterium smegmatis (strain ATCC 700084 / mc(2)155) OX=246196 GN=glnA PE=1 SV=1	22	61.1	53.591	323.31	717	20625000	23496000	33301000	2133500	1886100	2881700	3289100	3025800	3794000	9070600	16392000	15337000
A0R085	tr|A0R085|A0R085_MYCS2 Protease OS=Mycobacterium smegmatis (strain ATCC 700084 / mc(2)155) OX=246196 GN=MSMEG_4296 PE=4 SV=1	22	51.6	54.106	323.31	354	4171100	6087400	7039400	7933900	9911600	7745600	11066000	7201200	5133400	503830	439660	374680
A0R0B0	sp|A0R0B0|ODP1_MYCS2 Pyruvate dehydrogenase E1 component OS=Mycobacterium smegmatis (strain ATCC 700084 / mc(2)155) OX=246196 GN=aceE PE=1 SV=1	57	59.5	103.08	323.31	2281	85407000	121380000	163670000	73958000	41969000	88838000	5240100	2668900	2994300	22073000	39773000	47838000
A0R0B3	sp|A0R0B3|ACPM_MYCS2 Meromycolate extension acyl carrier protein OS=Mycobacterium smegmatis (strain ATCC 700084 / mc(2)155) OX=246196 GN=acpM PE=1 SV=1	7	40.4	10.737	323.31	507	160200000	169010000	170150000	134640000	77140000	108090000	33052000	27651000	22359000	40629000	66871000	74400000
A0R0B4	tr|A0R0B4|A0R0B4_MYCS2 3-oxoacyl-[acyl-carrier-protein] synthase 1 OS=Mycobacterium smegmatis (strain ATCC 700084 / mc(2)155) OX=246196 GN=MSMEG_4327 PE=3 SV=1	18	53.6	43.786	323.31	727	100370000	129940000	164380000	7912900	6338900	13497000	9717100	6750300	6171300	28995000	46378000	60694000
A0R0B5	tr|A0R0B5|A0R0B5_MYCS2 3-oxoacyl-[acyl-carrier-protein] synthase 2 OS=Mycobacterium smegmatis (strain ATCC 700084 / mc(2)155) OX=246196 GN=MSMEG_4328 PE=3 SV=1	18	55.6	43.734	323.31	386	35588000	49815000	88852000	5534300	1748800	3418800	1885600	1400100	826160	11450000	24216000	31417000
A0R0B6	tr|A0R0B6|A0R0B6_MYCS2 Propionyl-CoA carboxylase beta chain OS=Mycobacterium smegmatis (strain ATCC 700084 / mc(2)155) OX=246196 GN=MSMEG_4329 PE=3 SV=1	34	58.4	50.246	323.31	620	46765000	59735000	82223000	1573100	1390300	3252900	1462300	869850	556440	12135000	20300000	26817000
A0R0Q9	tr|A0R0Q9|A0R0Q9_MYCS2 Acyl-CoA oxidase OS=Mycobacterium smegmatis (strain ATCC 700084 / mc(2)155) OX=246196 GN=MSMEG_4474 PE=3 SV=1	27	44.5	70.49	323.31	427	9430300	13034000	19213000	5750900	4107900	6531400	4177600	1917900	2797600	2841000	4345500	5606000
A0R0R9	tr|A0R0R9|A0R0R9_MYCS2 Glycine--tRNA ligase OS=Mycobacterium smegmatis (strain ATCC 700084 / mc(2)155) OX=246196 GN=glyS PE=3 SV=1	26	66.4	52.378	323.31	284	8683500	15417000	23385000	570710	606410	747660	562440	361850	481210	3637900	7145000	8002700
A0R0T1	tr|A0R0T1|A0R0T1_MYCS2 PhoH family protein OS=Mycobacterium smegmatis (strain ATCC 700084 / mc(2)155) OX=246196 GN=MSMEG_4497 PE=4 SV=1	15	64.7	37.52	323.31	193	2575000	5167000	6943900	769610	438720	1281000	12268000	9991800	9323200	859240	1192100	844900
A0R151	sp|A0R151|RL21_MYCS2 Large ribosomal subunit protein bL21 OS=Mycobacterium smegmatis (strain ATCC 700084 / mc(2)155) OX=246196 GN=rplU PE=1 SV=1	15	81.6	11.034	323.31	658	325840000	236840000	407840000	32746000	34858000	77835000	553080000	398620000	419960000	55006000	45135000	56310000
A0R152	sp|A0R152|RNE_MYCS2 Ribonuclease E OS=Mycobacterium smegmatis (strain ATCC 700084 / mc(2)155) OX=246196 GN=rne PE=1 SV=1	33	38.4	112.76	323.31	444	14480000	12966000	19770000	7245700	3390200	4996700	1552600	721000	504830	5330700	6564700	8487400
A0R181	tr|A0R181|A0R181_MYCS2 Sugar ABC transporter ATP-binding protein OS=Mycobacterium smegmatis (strain ATCC 700084 / mc(2)155) OX=246196 GN=MSMEG_4656 PE=4 SV=1	11	53.7	29.11	323.31	204	1555900	4062500	5863500	14240000	9594200	11224000	9990900	8843200	5473500	243060	400820	126460
A0R199	sp|A0R199|TIG_MYCS2 Trigger factor OS=Mycobacterium smegmatis (strain ATCC 700084 / mc(2)155) OX=246196 GN=tig PE=1 SV=1	29	50.7	51.655	323.31	729	21356000	86686000	120480000	9093400	7986700	11643000	105980000	70208000	68014000	6046300	19952000	14713000
A0R1A4	tr|A0R1A4|A0R1A4_MYCS2 DUF1542 domain-containing protein OS=Mycobacterium smegmatis (strain ATCC 700084 / mc(2)155) OX=246196 GN=MSMEG_4681 PE=4 SV=1	16	46.3	27.96	323.31	214	7063200	11134000	20213000	20982000	29072000	25526000	26075000	18438000	20326000	1266600	1049800	846200
A0R1B5	sp|A0R1B5|Y4692_MYCS2 Uncharacterized protein MSMEG_4692/MSMEI_4575 OS=Mycobacterium smegmatis (strain ATCC 700084 / mc(2)155) OX=246196 GN=MSMEG_4692 PE=1 SV=1	12	96.2	15.899	323.31	528	6541200	8581400	15508000	59547000	34179000	49839000	35332000	37098000	25876000	1440600	1980500	1057300
A0R1C3	tr|A0R1C3|A0R1C3_MYCS2 Energy-dependent translational throttle protein EttA OS=Mycobacterium smegmatis (strain ATCC 700084 / mc(2)155) OX=246196 GN=ettA PE=3 SV=1	30	48.1	62.258	323.31	401	23087000	34041000	42509000	1451500	805750	1888000	889020	678530	442410	6601900	11989000	14168000
A0R1E4	tr|A0R1E4|A0R1E4_MYCS2 Short-chain dehydrogenase OS=Mycobacterium smegmatis (strain ATCC 700084 / mc(2)155) OX=246196 GN=MSMEG_4722 PE=4 SV=1	23	93.7	27.916	323.31	589	13237000	24481000	42762000	82991000	54076000	99349000	5587100	4491600	4502100	1537200	3512400	2486700
A0R1H7	tr|A0R1H7|A0R1H7_MYCS2 Fatty acid synthase OS=Mycobacterium smegmatis (strain ATCC 700084 / mc(2)155) OX=246196 GN=MSMEG_4757 PE=1 SV=1	134	50.4	329.53	323.31	2687	21139000	26553000	29324000	3044800	2649200	3952100	6241800	3435100	3149400	8703600	11291000	9712200
A0R1V9	sp|A0R1V9|AHPC_MYCS2 Alkyl hydroperoxide reductase C OS=Mycobacterium smegmatis (strain ATCC 700084 / mc(2)155) OX=246196 GN=MSMEG_4891 PE=1 SV=1	22	99.5	21.626	323.31	690	23698000	83921000	195550000	7771600	7056600	12427000	1993500	1081100	1299400	14942000	38223000	35518000
A0R1Y7	sp|A0R1Y7|FADA4_MYCS2 Probable acetyl-CoA acetyltransferase OS=Mycobacterium smegmatis (strain ATCC 700084 / mc(2)155) OX=246196 GN=MSMEG_4920 PE=1 SV=2	22	62.6	40.066	323.31	480	37355000	30659000	38256000	1407400	746020	1745700	188190	157790	150920	11586000	14075000	22132000
A0R1Z9	sp|A0R1Z9|ATPE_MYCS2 ATP synthase epsilon chain OS=Mycobacterium smegmatis (strain ATCC 700084 / mc(2)155) OX=246196 GN=atpC PE=1 SV=1	11	97.5	13.265	323.31	328	9266500	12146000	13043000	51535000	22969000	44849000	11055000	11502000	8243500	1507100	1960900	1938500
A0R200	sp|A0R200|ATPB_MYCS2 ATP synthase subunit beta OS=Mycobacterium smegmatis (strain ATCC 700084 / mc(2)155) OX=246196 GN=atpD PE=1 SV=1	41	91.8	51.616	323.31	2189	29825000	41965000	70994000	160890000	119110000	189020000	72021000	71107000	52640000	6820500	9764200	9254900
A0R201	sp|A0R201|ATPG_MYCS2 ATP synthase gamma chain OS=Mycobacterium smegmatis (strain ATCC 700084 / mc(2)155) OX=246196 GN=atpG PE=1 SV=1	22	67.4	33.397	323.31	636	22460000	47022000	80682000	62502000	75753000	148560000	77090000	50951000	45395000	4443000	6578200	4660900
A0R202	sp|A0R202|ATPA_MYCS2 ATP synthase subunit alpha OS=Mycobacterium smegmatis (strain ATCC 700084 / mc(2)155) OX=246196 GN=atpA PE=1 SV=1	49	64.6	58.888	323.31	2166	69481000	89481000	116060000	185710000	117630000	205420000	89019000	71164000	64674000	11373000	13942000	13286000
A0R203	sp|A0R203|ATPFD_MYCS2 ATP synthase subunit b-delta OS=Mycobacterium smegmatis (strain ATCC 700084 / mc(2)155) OX=246196 GN=atpFH PE=1 SV=1	43	78.7	47.449	323.31	1341	29090000	56068000	93301000	137940000	149100000	92434000	98885000	62395000	50859000	4335300	5321500	4662800
A0R204	sp|A0R204|ATPF_MYCS2 ATP synthase subunit b OS=Mycobacterium smegmatis (strain ATCC 700084 / mc(2)155) OX=246196 GN=atpF PE=1 SV=1	15	64.1	17.621	323.31	550	79601000	90279000	103070000	187260000	200190000	242100000	82619000	62913000	40522000	8380400	7999900	7294900
A0R218	tr|A0R218|A0R218_MYCS2 Transcription termination factor Rho OS=Mycobacterium smegmatis (strain ATCC 700084 / mc(2)155) OX=246196 GN=rho PE=3 SV=1	48	67	71.747	323.31	1235	23760000	42140000	58892000	13232000	13889000	23669000	28238000	21074000	24569000	9732400	15537000	14094000
A0R220	sp|A0R220|THRC_MYCS2 Threonine synthase OS=Mycobacterium smegmatis (strain ATCC 700084 / mc(2)155) OX=246196 GN=thrC PE=1 SV=1	19	78.3	37.442	323.31	275	10830000	15738000	25223000	411170	409130	875340	170290	229700	82935	4380100	6867600	8696700
A0R2B1	sp|A0R2B1|KGD_MYCS2 Multifunctional 2-oxoglutarate metabolism enzyme OS=Mycobacterium smegmatis (strain ATCC 700084 / mc(2)155) OX=246196 GN=kgd PE=1 SV=1	117	81.7	135.94	323.31	2727	30412000	42588000	55837000	139870000	75514000	121750000	6711300	2174300	3940300	4556800	6178800	7502500
A0R2C3	tr|A0R2C3|A0R2C3_MYCS2 Bacterial extracellular solute-binding protein OS=Mycobacterium smegmatis (strain ATCC 700084 / mc(2)155) OX=246196 GN=MSMEG_5061 PE=1 SV=1	23	52	50.14	323.31	365	6910300	7641300	10344000	14034000	17602000	19804000	11658000	8105900	6237900	967480	806830	606280
A0R2H8	tr|A0R2H8|A0R2H8_MYCS2 L-glutamate gamma-semialdehyde dehydrogenase OS=Mycobacterium smegmatis (strain ATCC 700084 / mc(2)155) OX=246196 GN=pruA PE=4 SV=1	32	62.5	58.433	323.31	991	73111000	102210000	182400000	4397000	2511400	7395400	3149200	2801700	2633000	26295000	42570000	59955000
A0R2J0	tr|A0R2J0|A0R2J0_MYCS2 50S ribosomal subunit assembly factor BipA OS=Mycobacterium smegmatis (strain ATCC 700084 / mc(2)155) OX=246196 GN=typA PE=3 SV=1	36	73	68.246	323.31	577	6642500	11833000	15730000	2965900	2428500	2967100	13209000	11436000	12845000	1647300	2881900	2587500
A0R2T3	tr|A0R2T3|A0R2T3_MYCS2 Lipid droplet-associated protein OS=Mycobacterium smegmatis (strain ATCC 700084 / mc(2)155) OX=246196 GN=MSMEG_5225 PE=4 SV=1	8	52.2	21.891	323.31	148	10657000	7662300	9306600	47479000	22089000	26381000	2921800	1732300	2238400	1209900	1143500	994960
A0R2U8	tr|A0R2U8|A0R2U8_MYCS2 Fumarate hydratase class II OS=Mycobacterium smegmatis (strain ATCC 700084 / mc(2)155) OX=246196 GN=fumC PE=1 SV=1	23	54.3	49.762	323.31	410	20472000	30423000	42693000	701500	384500	1101000	818760	604440	685700	9802500	14761000	19114000
A0R2V3	tr|A0R2V3|A0R2V3_MYCS2 Universal stress protein family protein OS=Mycobacterium smegmatis (strain ATCC 700084 / mc(2)155) OX=246196 GN=MSMEG_5245 PE=3 SV=1	17	60.7	30.069	323.31	431	62032000	109180000	129760000	5629100	3103500	9437800	11206000	9076600	11493000	21053000	39634000	52390000
A0R2V4	tr|A0R2V4|A0R2V4_MYCS2 NAD(P)H nitroreductase acg OS=Mycobacterium smegmatis (strain ATCC 700084 / mc(2)155) OX=246196 GN=MSMEG_5246 PE=1 SV=1	22	86.6	36.22	323.31	461	30643000	55080000	107610000	2607700	2049300	6448300	733970	543260	823040	9579700	20264000	33005000
A0R2V7	sp|A0R2V7|GLYA_MYCS2 Serine hydroxymethyltransferase OS=Mycobacterium smegmatis (strain ATCC 700084 / mc(2)155) OX=246196 GN=glyA PE=1 SV=1	19	57.6	51.904	323.31	400	37446000	35539000	51714000	995950	703780	1308600	96056	216500	61398	11267000	18533000	25913000
A0R2Y1	tr|A0R2Y1|A0R2Y1_MYCS2 Beta-ketoadipyl CoA thiolase OS=Mycobacterium smegmatis (strain ATCC 700084 / mc(2)155) OX=246196 GN=MSMEG_5273 PE=3 SV=1	27	74.1	42.591	323.31	723	42753000	49261000	75209000	1733200	1024300	2520700	638430	929820	537000	12190000	19652000	23620000
A0R342	tr|A0R342|A0R342_MYCS2 Formamidase OS=Mycobacterium smegmatis (strain ATCC 700084 / mc(2)155) OX=246196 GN=MSMEG_5335 PE=4 SV=1	19	65.5	44.837	323.31	387	22266000	17243000	47602000	545970	593660	2633800	266070	1220400	1461000	6553400	9515600	24742000
A0R3B5	tr|A0R3B5|A0R3B5_MYCS2 Immunogenic protein MPT63 OS=Mycobacterium smegmatis (strain ATCC 700084 / mc(2)155) OX=246196 GN=MSMEG_5412 PE=4 SV=1	6	28.6	33.36	323.31	430	22860000	26203000	35012000	294270000	194770000	174050000	3539100	5074000	4200100	2672900	3264200	3094300
A0R3B8	sp|A0R3B8|ENO_MYCS2 Enolase OS=Mycobacterium smegmatis (strain ATCC 700084 / mc(2)155) OX=246196 GN=eno PE=1 SV=1	20	56.9	44.761	323.31	840	92387000	124830000	153480000	22214000	16661000	39179000	16092000	8772700	10578000	37614000	51453000	64807000
A0R3L4	tr|A0R3L4|A0R3L4_MYCS2 Bifunctional purine biosynthesis protein PurH OS=Mycobacterium smegmatis (strain ATCC 700084 / mc(2)155) OX=246196 GN=purH PE=3 SV=1	24	49.7	55.407	323.31	393	30394000	34087000	47208000	678230	512690	1132800	544180	858960	387520	8296400	11402000	17004000
A0R3M3	tr|A0R3M3|A0R3M3_MYCS2 Succinate--CoA ligase [ADP-forming] subunit alpha OS=Mycobacterium smegmatis (strain ATCC 700084 / mc(2)155) OX=246196 GN=sucD PE=3 SV=1	23	68	30.948	323.31	741	142390000	292560000	398420000	9299200	6260200	12181000	2767100	1220000	1596500	45495000	90747000	91639000
A0R3M4	sp|A0R3M4|SUCC_MYCS2 Succinate--CoA ligase [ADP-forming] subunit beta OS=Mycobacterium smegmatis (strain ATCC 700084 / mc(2)155) OX=246196 GN=sucC PE=1 SV=1	29	63.6	40.932	323.31	760	75319000	125210000	130280000	5603500	2851600	4398600	584650	260040	248550	25472000	54224000	55160000
A0R3N9	sp|A0R3N9|G6PI_MYCS2 Glucose-6-phosphate isomerase OS=Mycobacterium smegmatis (strain ATCC 700084 / mc(2)155) OX=246196 GN=pgi PE=1 SV=1	28	47	59.629	323.31	369	18662000	22895000	36349000	661500	282330	430690	389750	101950	198960	7343200	11026000	13929000
A0R417	tr|A0R417|A0R417_MYCS2 Citrate synthase OS=Mycobacterium smegmatis (strain ATCC 700084 / mc(2)155) OX=246196 GN=gltA PE=3 SV=1	27	59.2	48.521	323.31	436	20476000	48448000	74733000	4748300	3022900	3416200	540570	387820	262190	8887900	16639000	22663000
A0R465	tr|A0R465|A0R465_MYCS2 3-hydroxyacyl-CoA dehydrogenase OS=Mycobacterium smegmatis (strain ATCC 700084 / mc(2)155) OX=246196 GN=MSMEG_5720 PE=4 SV=1	31	50.6	76.543	323.31	511	27990000	46798000	70385000	1978600	1829600	6198800	475080	257420	172900	12840000	16344000	24086000
A0R466	tr|A0R466|A0R466_MYCS2 Acetyl-CoA acetyltransferase OS=Mycobacterium smegmatis (strain ATCC 700084 / mc(2)155) OX=246196 GN=MSMEG_5721 PE=3 SV=1	11	49.1	42.022	323.31	177	6009900	5531300	6721000	328780	173130	192390	132960	197090	52017	2301200	3915600	4753300
A0R478	tr|A0R478|A0R478_MYCS2 Universal stress protein family protein OS=Mycobacterium smegmatis (strain ATCC 700084 / mc(2)155) OX=246196 GN=MSMEG_5733 PE=3 SV=1	11	57.5	29.819	323.31	366	18331000	32111000	67132000	13877000	10228000	14153000	11703000	8690700	9309700	5630200	12571000	17102000
A0R4B3	tr|A0R4B3|A0R4B3_MYCS2 Fatty acid desaturase OS=Mycobacterium smegmatis (strain ATCC 700084 / mc(2)155) OX=246196 GN=MSMEG_5773 PE=3 SV=1	24	73.1	38.454	323.31	699	24186000	33236000	62209000	3677400	5221700	13228000	4463900	15177000	12627000	7814300	15311000	26081000
A0R4C3	tr|A0R4C3|A0R4C3_MYCS2 Phosphate-binding protein OS=Mycobacterium smegmatis (strain ATCC 700084 / mc(2)155) OX=246196 GN=pstS PE=3 SV=1	14	50.3	38.032	323.31	167	1760500	4203800	4768600	4208900	6070400	3893000	5538800	3396500	3693600	417440	446580	392650
A0R4G4	tr|A0R4G4|A0R4G4_MYCS2 Phosphoribosylformylglycinamidine synthase subunit PurL OS=Mycobacterium smegmatis (strain ATCC 700084 / mc(2)155) OX=246196 GN=purL PE=3 SV=1	28	38.8	81.011	323.31	378	14877000	22965000	44747000	710250	421930	1253300	484380	332870	244090	5456400	7879600	9687100
A0R574	sp|A0R574|CLPC1_MYCS2 ATP-dependent Clp protease ATP-binding subunit ClpC1 OS=Mycobacterium smegmatis (strain ATCC 700084 / mc(2)155) OX=246196 GN=clpC1 PE=3 SV=1	68	70.6	93.552	323.31	1573	30811000	53298000	79627000	12989000	10519000	17965000	10030000	5334500	4628200	11262000	20061000	23578000
A0R588	tr|A0R588|A0R588_MYCS2 ATP-dependent zinc metalloprotease FtsH OS=Mycobacterium smegmatis (strain ATCC 700084 / mc(2)155) OX=246196 GN=ftsH PE=3 SV=1	51	63.4	83.537	323.31	858	11925000	18835000	22245000	19366000	25684000	22137000	26922000	13258000	15266000	1748100	1653500	1333200
A0R5D9	sp|A0R5D9|TOP1_MYCS2 DNA topoisomerase 1 OS=Mycobacterium smegmatis (strain ATCC 700084 / mc(2)155) OX=246196 GN=topA PE=1 SV=1	33	50.9	102.5	323.31	363	5573300	9385500	13434000	768280	609440	882990	1232700	404560	346970	2270700	3730700	3896600
A0R5G1	sp|A0R5G1|ACSA_MYCS2 Acetyl-coenzyme A synthetase OS=Mycobacterium smegmatis (strain ATCC 700084 / mc(2)155) OX=246196 GN=acsA PE=3 SV=1	29	35.5	99.956	323.31	601	29094000	38666000	55341000	750970	692270	1424800	471260	295410	250900	10007000	13771000	18579000
A0R5H1	tr|A0R5H1|A0R5H1_MYCS2 Transcriptional regulator, Crp/Fnr family protein OS=Mycobacterium smegmatis (strain ATCC 700084 / mc(2)155) OX=246196 GN=MSMEG_6189 PE=4 SV=1	16	74.6	24.775	323.31	448	9470200	81561000	153470000	4953100	3181500	3332200	23818000	10040000	8748900	9219300	28871000	28457000
A0R5M3	tr|A0R5M3|A0R5M3_MYCS2 Alcohol dehydrogenase, iron-containing OS=Mycobacterium smegmatis (strain ATCC 700084 / mc(2)155) OX=246196 GN=MSMEG_6242 PE=4 SV=1	24	59.3	46.291	323.31	617	45470000	71002000	86047000	2319400	1855800	3793100	1492600	920800	909870	18319000	31311000	33732000
A0R5R4	tr|A0R5R4|A0R5R4_MYCS2 FAD binding domain protein OS=Mycobacterium smegmatis (strain ATCC 700084 / mc(2)155) OX=246196 GN=MSMEG_6283 PE=4 SV=1	15	38.2	52.336	323.31	250	5167700	8500800	12101000	3881100	3870500	7877800	12936000	7423600	10501000	1257800	2047500	1969300
A0R5R5	tr|A0R5R5|A0R5R5_MYCS2 Cyclopropane-fatty-acyl-phospholipid synthase OS=Mycobacterium smegmatis (strain ATCC 700084 / mc(2)155) OX=246196 GN=MSMEG_6284 PE=3 SV=1	21	66.1	48.639	323.31	388	8473900	12351000	22770000	11416000	3818000	1829400	9360800	3753200	2708000	3220700	5472200	8781600
A0R609	sp|A0R609|KATG1_MYCS2 Catalase-peroxidase 1 OS=Mycobacterium smegmatis (strain ATCC 700084 / mc(2)155) OX=246196 GN=katG1 PE=3 SV=1	26	45.1	81.113	323.31	309	6464500	11151000	13070000	201690	189480	363630	34636	12006	17065	2416600	5025700	5302500
A0R616	tr|A0R616|A0R616_MYCS2 Propionyl-CoA carboxylase beta chain OS=Mycobacterium smegmatis (strain ATCC 700084 / mc(2)155) OX=246196 GN=MSMEG_6391 PE=3 SV=1	25	63.6	56.169	323.31	480	19582000	41051000	52212000	1323900	1264300	2971500	818800	338540	303570	9363400	18080000	17069000
A0R617	tr|A0R617|A0R617_MYCS2 Polyketide synthase OS=Mycobacterium smegmatis (strain ATCC 700084 / mc(2)155) OX=246196 GN=MSMEG_6392 PE=4 SV=1	72	43.2	194.46	323.31	1347	19085000	29231000	36187000	7302200	3925200	5580800	2173100	743840	982040	5886700	9717100	11880000
A0R618	sp|A0R618|FAA32_MYCS2 Long-chain-fatty-acid--AMP ligase FadD32 OS=Mycobacterium smegmatis (strain ATCC 700084 / mc(2)155) OX=246196 GN=fadD32 PE=1 SV=1	30	58.7	68.228	323.31	924	63851000	80918000	99096000	3761700	2778100	5383300	2964700	1267600	1427800	21281000	35329000	43701000
A0R623	tr|A0R623|A0R623_MYCS2 Antigen 85-A OS=Mycobacterium smegmatis (strain ATCC 700084 / mc(2)155) OX=246196 GN=MSMEG_6398 PE=4 SV=1	13	54.6	35.701	323.31	428	15112000	36236000	49985000	36865000	33400000	37676000	1312700	1078100	937250	3956700	7353700	5974200
A0R628	sp|A0R628|GLFT2_MYCS2 Galactofuranosyltransferase GlfT2 OS=Mycobacterium smegmatis (strain ATCC 700084 / mc(2)155) OX=246196 GN=glfT2 PE=3 SV=1	34	50.6	71.572	323.31	806	13637000	14896000	20853000	12803000	18272000	20663000	15921000	11186000	11828000	3940900	3744800	3401000
A0R634	tr|A0R634|A0R634_MYCS2 Acyltransferase family protein OS=Mycobacterium smegmatis (strain ATCC 700084 / mc(2)155) OX=246196 GN=MSMEG_6409 PE=4 SV=1	13	66.2	28.665	323.31	186	2723900	3914600	6728600	12942000	8419900	12146000	5369200	5074900	4693700	769040	1497300	1172100
A0R678	tr|A0R678|A0R678_MYCS2 [NADP+] succinate-semialdehyde dehydrogenase OS=Mycobacterium smegmatis (strain ATCC 700084 / mc(2)155) OX=246196 GN=MSMEG_6452 PE=3 SV=1	18	38	48.198	323.31	295	23330000	53192000	64405000	832750	604350	1663000	514990	193520	285240	10342000	19596000	22629000
A0R696	tr|A0R696|A0R696_MYCS2 Glycine/D-amino acid oxidase OS=Mycobacterium smegmatis (strain ATCC 700084 / mc(2)155) OX=246196 GN=MSMEG_6471 PE=4 SV=1	34	76.2	52.004	323.31	608	3635300	13057000	20763000	17486000	15101000	22905000	13927000	8621400	8626500	741460	1254200	902590
A0R6L9	tr|A0R6L9|A0R6L9_MYCS2 Secreted protein OS=Mycobacterium smegmatis (strain ATCC 700084 / mc(2)155) OX=246196 GN=MSMEG_6595 PE=3 SV=1	12	54.6	33.521	323.31	152	4564100	4335700	3310700	9639000	11103000	7294500	4006000	2729400	2476500	1156900	693160	758840
A0R729	tr|A0R729|A0R729_MYCS2 Glycerol kinase OS=Mycobacterium smegmatis (strain ATCC 700084 / mc(2)155) OX=246196 GN=glpK PE=3 SV=1	32	59.8	55.098	323.31	1527	305570000	357840000	471560000	35680000	17488000	38672000	13069000	8942900	7101800	93263000	134990000	182170000
A0R730	tr|A0R730|A0R730_MYCS2 Glycerol-3-phosphate dehydrogenase OS=Mycobacterium smegmatis (strain ATCC 700084 / mc(2)155) OX=246196 GN=MSMEG_6761 PE=3 SV=1	49	77.3	60.885	323.31	1773	67438000	140650000	193660000	86168000	76874000	142040000	156080000	87114000	98612000	21354000	31900000	25518000
A0R773	tr|A0R773|A0R773_MYCS2 Sugar ABC transporter substrate-binding protein OS=Mycobacterium smegmatis (strain ATCC 700084 / mc(2)155) OX=246196 GN=MSMEG_6804 PE=4 SV=1	18	87	34.033	323.31	565	10792000	15130000	14501000	23856000	27157000	17342000	11154000	8074300	7919200	2476100	2117400	1748400
A0R7F6	sp|A0R7F6|RL9_MYCS2 Large ribosomal subunit protein bL9 OS=Mycobacterium smegmatis (strain ATCC 700084 / mc(2)155) OX=246196 GN=rplI PE=1 SV=1	17	87.4	15.923	323.31	532	20992000	49044000	93776000	54054000	24107000	43318000	129370000	108930000	73684000	4293800	11411000	5891900
A0R7G2	sp|A0R7G2|PBP1A_MYCS2 Penicillin-binding protein 1A OS=Mycobacterium smegmatis (strain ATCC 700084 / mc(2)155) OX=246196 GN=ponA1 PE=3 SV=1	19	37.7	81.566	323.31	191	1053100	2070000	2698600	4151600	2535300	1796700	3628800	2523700	2592300	156460	56206	129630
A0R7G6	sp|A0R7G6|INO1_MYCS2 Inositol-3-phosphate synthase OS=Mycobacterium smegmatis (strain ATCC 700084 / mc(2)155) OX=246196 GN=ino1 PE=1 SV=1	18	55.4	39.299	323.31	311	14615000	22903000	30613000	1070900	433070	1276800	446960	103270	162090	4340700	7749500	9052400
A0R7I5	tr|A0R7I5|A0R7I5_MYCS2 Integral membrane protein MviN, putative OS=Mycobacterium smegmatis (strain ATCC 700084 / mc(2)155) OX=246196 GN=MSMEG_6929 PE=4 SV=1	21	24.1	125.53	323.31	227	1073700	1892100	2618200	3062500	3063500	3492300	2526500	1315300	1547000	143090	127810	164720
A0R7I9	tr|A0R7I9|A0R7I9_MYCS2 Thioredoxin reductase OS=Mycobacterium smegmatis (strain ATCC 700084 / mc(2)155) OX=246196 GN=trxB PE=1 SV=1	12	51.4	33.512	323.31	168	11038000	10344000	33060000	1104100	679070	1622200	324070	319930	91273	2813800	4376400	5034300
A4ZHR8	sp|A4ZHR8|SAHH_MYCS2 Adenosylhomocysteinase OS=Mycobacterium smegmatis (strain ATCC 700084 / mc(2)155) OX=246196 GN=ahcY PE=1 SV=1	40	62.9	53.27	323.31	870	66642000	107860000	156090000	3954500	2885300	5673800	1166600	673950	520410	28041000	40310000	48964000
P0CH00;P0CG99	sp|P0CH00|RIR1B_MYCS2 Ribonucleoside-diphosphate reductase subunit alpha 2 OS=Mycobacterium smegmatis (strain ATCC 700084 / mc(2)155) OX=246196 GN=nrdE2 PE=1 SV=1;sp|P0CG99|RIR1A_MYCS2 Ribonucleoside-diphosphate reductase subunit alpha 1 OS=Mycolicibac	33	56.9	82.105	323.31	752	21041000	27426000	37715000	1522200	1652900	3232800	479530	419190	380310	8010400	14716000	15643000
P48354	sp|P48354|GYRA_MYCS2 DNA gyrase subunit A OS=Mycobacterium smegmatis (strain ATCC 700084 / mc(2)155) OX=246196 GN=gyrA PE=1 SV=1	29	40.4	93.182	323.31	376	7158000	10994000	17748000	543070	703650	891570	376620	188510	192640	2961600	5512700	6680800
P60281	sp|P60281|RPOB_MYCS2 DNA-directed RNA polymerase subunit beta OS=Mycobacterium smegmatis (strain ATCC 700084 / mc(2)155) OX=246196 GN=rpoB PE=1 SV=1	77	70.1	128.53	323.31	1755	28296000	44344000	58930000	6740900	5983800	9204700	8967400	5963500	5634100	10300000	20907000	18336000
P71533	sp|P71533|SECA1_MYCS2 Protein translocase subunit SecA 1 OS=Mycobacterium smegmatis (strain ATCC 700084 / mc(2)155) OX=246196 GN=secA1 PE=1 SV=2	72	62.1	106.49	323.31	1650	19905000	32773000	43630000	23859000	13155000	16463000	35809000	21980000	21289000	5480900	8198200	8330000
Q3L885	tr|Q3L885|Q3L885_MYCS2 Polyketide synthase OS=Mycobacterium smegmatis (strain ATCC 700084 / mc(2)155) OX=246196 GN=pks PE=4 SV=1	59	17.7	389.86	323.31	456	2209800	4210500	5345500	1091700	650380	1017300	543470	326240	219550	852980	1362300	1686400
Q3L887	sp|Q3L887|FADE5_MYCS2 Broad-specificity linear acyl-CoA dehydrogenase FadE5 OS=Mycobacterium smegmatis (strain ATCC 700084 / mc(2)155) OX=246196 GN=fadE5 PE=1 SV=1	28	48.3	66.531	323.31	510	18852000	34051000	54691000	1010900	825190	2004300	927230	424530	309880	7996800	11413000	18203000
Q59560	sp|Q59560|RECA_MYCS2 Protein RecA OS=Mycobacterium smegmatis (strain ATCC 700084 / mc(2)155) OX=246196 GN=recA PE=1 SV=1	23	59.6	37.3	323.31	650	25042000	37277000	44920000	13029000	12091000	25364000	8832800	5498200	4370800	8468100	13813000	15793000
Q9RP48	sp|Q9RP48|GLGE_MYCS2 Alpha-1,4-glucan:maltose-1-phosphate maltosyltransferase OS=Mycobacterium smegmatis (strain ATCC 700084 / mc(2)155) OX=246196 GN=glgE PE=1 SV=1	23	48.9	78.042	323.31	259	1677200	2621200	2449300	7013000	4123000	4913800	1681500	1003300	847000	179490	135980	153750
Q9ZHC5	sp|Q9ZHC5|DBH_MYCS2 DNA-binding protein HupB OS=Mycobacterium smegmatis (strain ATCC 700084 / mc(2)155) OX=246196 GN=hup PE=1 SV=1	16	45.2	21.23	323.31	1052	545330000	433590000	624070000	935660000	874430000	932550000	127500000	57776000	48006000	14095000	12543000	8660700
A0QQC1	tr|A0QQC1|A0QQC1_MYCS2 Monooxygenase OS=Mycobacterium smegmatis (strain ATCC 700084 / mc(2)155) OX=246196 GN=MSMEG_0702 PE=4 SV=1	13	57.7	33.464	320.76	280	22056000	21259000	25946000	641770	374070	666550	226170	295520	173600	6969700	12375000	14680000
A0QZ96	tr|A0QZ96|A0QZ96_MYCS2 Universal stress protein family protein OS=Mycobacterium smegmatis (strain ATCC 700084 / mc(2)155) OX=246196 GN=MSMEG_3945 PE=3 SV=1	28	70.3	29.04	320.18	660	29648000	70541000	165390000	23887000	31332000	54063000	31708000	21725000	29547000	7564200	13807000	28982000
A0QSG3	sp|A0QSG3|RS8_MYCS2 Small ribosomal subunit protein uS8 OS=Mycobacterium smegmatis (strain ATCC 700084 / mc(2)155) OX=246196 GN=rpsH PE=1 SV=1	21	93.9	14.47	320.05	733	194500000	373440000	357860000	40042000	37543000	63406000	340260000	214860000	210110000	43599000	78312000	49998000
A0QX24	tr|A0QX24|A0QX24_MYCS2 ATPase, MoxR family protein OS=Mycobacterium smegmatis (strain ATCC 700084 / mc(2)155) OX=246196 GN=moxR PE=4 SV=1	24	77.3	38.051	319.5	1018	31341000	40460000	57689000	33982000	29175000	54781000	20318000	12319000	11815000	7525200	9814600	11269000
A0R2Q7	tr|A0R2Q7|A0R2Q7_MYCS2 Acyl-CoA dehydrogenase OS=Mycobacterium smegmatis (strain ATCC 700084 / mc(2)155) OX=246196 GN=MSMEG_5199 PE=3 SV=1	14	48.6	39.839	318.92	191	9015100	12299000	15574000	251190	78015	256500	35848	65742	22046	3281300	5230600	6200500
A0QSD9	sp|A0QSD9|RL29_MYCS2 Large ribosomal subunit protein uL29 OS=Mycobacterium smegmatis (strain ATCC 700084 / mc(2)155) OX=246196 GN=rpmC PE=1 SV=1	16	100	8.7778	317.51	590	284060000	554620000	625370000	71748000	68709000	124570000	1216100000	875900000	1013000000	68957000	89932000	58664000
A0R5N8	tr|A0R5N8|A0R5N8_MYCS2 Aspartokinase OS=Mycobacterium smegmatis (strain ATCC 700084 / mc(2)155) OX=246196 GN=MSMEG_6257 PE=3 SV=1	16	44.4	44.458	316.97	298	18714000	38548000	41376000	1477700	1206700	1350500	1861900	1711300	1067200	5690200	9927600	14005000
P0CH37;P0CH36	sp|P0CH37|ADHC2_MYCS2 NADP-dependent alcohol dehydrogenase C 2 OS=Mycobacterium smegmatis (strain ATCC 700084 / mc(2)155) OX=246196 GN=adhC2 PE=1 SV=1;sp|P0CH36|ADHC1_MYCS2 NADP-dependent alcohol dehydrogenase C 1 OS=Mycobacterium smegmatis (strain	16	52.1	37.2	316.56	240	21198000	21308000	23754000	613070	336590	943830	151130	100010	48590	6805500	9458100	12413000
A0R022	sp|A0R022|PBPB_MYCS2 Penicillin-binding protein PbpB OS=Mycobacterium smegmatis (strain ATCC 700084 / mc(2)155) OX=246196 GN=pbpB PE=1 SV=1	18	36.1	69.707	315.3	138	1529400	1361300	1985400	4875100	3503200	6962600	726200	386800	347330	172860	158760	199200
Q3L891	tr|Q3L891|Q3L891_MYCS2 Linear gramicidin synthetase subunit D OS=Mycobacterium smegmatis (strain ATCC 700084 / mc(2)155) OX=246196 GN=mps2 PE=4 SV=1	47	23.7	276.82	314.35	338	2678700	4331700	4191400	1534400	843960	917570	317460	211940	38593	852200	1632900	1568700
A0R2D2	tr|A0R2D2|A0R2D2_MYCS2 Trypsin OS=Mycobacterium smegmatis (strain ATCC 700084 / mc(2)155) OX=246196 GN=MSMEG_5070 PE=3 SV=1	23	58.8	51.631	313.85	312	6272900	6843500	8008200	10348000	9033900	6810500	9310800	4897800	4485100	578370	667730	690500
A0QWZ9	tr|A0QWZ9|A0QWZ9_MYCS2 FeS assembly protein SufB OS=Mycobacterium smegmatis (strain ATCC 700084 / mc(2)155) OX=246196 GN=sufB PE=3 SV=1	18	53	52.735	309.34	137	6787700	8317300	8826700	162630	92730	200530	36086	40750	11150	2068200	3212100	3294000
A0QV14	tr|A0QV14|A0QV14_MYCS2 Pyruvate carboxylase OS=Mycobacterium smegmatis (strain ATCC 700084 / mc(2)155) OX=246196 GN=pyc PE=4 SV=1	32	38.9	120.78	308.14	276	5271900	7483800	10909000	246820	161730	377450	193480	318500	261470	1898100	3060800	3987200
A0R3D6	sp|A0R3D6|Y5435_MYCS2 Putative ligase MSMEG_5435/MSMEI_5285 OS=Mycobacterium smegmatis (strain ATCC 700084 / mc(2)155) OX=246196 GN=MSMEG_5435 PE=1 SV=1	18	35.8	58.777	308.14	442	50011000	59799000	63020000	1147600	571920	1524600	479050	328870	282090	12773000	18203000	25846000
A0QP10	tr|A0QP10|A0QP10_MYCS2 Lipoprotein Lpps OS=Mycobacterium smegmatis (strain ATCC 700084 / mc(2)155) OX=246196 GN=MSMEG_0233 PE=4 SV=1	11	36.7	37.233	307.95	313	16538000	43981000	51816000	14907000	17048000	34682000	839990	283900	403530	5941300	13185000	12946000
A0R3D9	tr|A0R3D9|A0R3D9_MYCS2 Ribosomal RNA small subunit methyltransferase A OS=Mycobacterium smegmatis (strain ATCC 700084 / mc(2)155) OX=246196 GN=ksgA PE=3 SV=1	20	54.2	32.833	307.92	512	40416000	47827000	51512000	7414600	5573300	12805000	57322000	31927000	38698000	10751000	12420000	12949000
A0QSP1	tr|A0QSP1|A0QSP1_MYCS2 Glycerol dehydratase large subunit OS=Mycobacterium smegmatis (strain ATCC 700084 / mc(2)155) OX=246196 GN=MSMEG_1547 PE=4 SV=1	17	30.2	61.558	307.83	205	13383000	17442000	22637000	144340	191410	283180	2231.1	17138	0	5016600	6095000	7469100
A0QWV0	tr|A0QWV0|A0QWV0_MYCS2 Riboflavin biosynthesis protein RibBA OS=Mycobacterium smegmatis (strain ATCC 700084 / mc(2)155) OX=246196 GN=ribBA PE=3 SV=1	21	57.2	47.881	306.84	184	6728600	12617000	16636000	360720	245580	771010	34949	70777	36952	2095200	3320700	4521700
A0QNG7	tr|A0QNG7|A0QNG7_MYCS2 FHA domain protein OS=Mycobacterium smegmatis (strain ATCC 700084 / mc(2)155) OX=246196 GN=MSMEG_0035 PE=4 SV=1	20	50.3	52.025	306.3	685	32128000	58357000	66606000	51871000	30768000	66735000	32046000	12548000	14236000	9484400	14712000	19359000
A0QUY9	tr|A0QUY9|A0QUY9_MYCS2 3-isopropylmalate dehydratase large subunit OS=Mycobacterium smegmatis (strain ATCC 700084 / mc(2)155) OX=246196 GN=leuC PE=3 SV=1	18	45.7	51.469	306.03	278	13208000	20762000	29901000	733330	248870	555070	221910	177230	94832	4420500	7451300	7857400
A0QY95	tr|A0QY95|A0QY95_MYCS2 Antigen 85-C OS=Mycobacterium smegmatis (strain ATCC 700084 / mc(2)155) OX=246196 GN=MSMEG_3580 PE=4 SV=1	4	15.8	35.915	305.74	227	11346000	16731000	23496000	106710000	93676000	95288000	1592500	2304400	1952900	2454900	3334900	5127400
A0R4P1	tr|A0R4P1|A0R4P1_MYCS2 Oxidoreductase, short chain dehydrogenase/reductase family protein OS=Mycobacterium smegmatis (strain ATCC 700084 / mc(2)155) OX=246196 GN=MSMEG_5903 PE=1 SV=1	7	31	32.508	305.09	96	5927100	9181500	11680000	267660	221300	475440	30760	86398	36881	2490900	3760800	4984000
A0R5C5	sp|A0R5C5|GALE_MYCS2 UDP-glucose 4-epimerase OS=Mycobacterium smegmatis (strain ATCC 700084 / mc(2)155) OX=246196 GN=MSMEG_6142 PE=1 SV=2	10	59.7	33.217	304.87	218	14341000	18339000	16416000	494540	274670	227680	123790	68770	14764	5331600	6209900	7999700
A0R5Q2	tr|A0R5Q2|A0R5Q2_MYCS2 2-isopropylmalate synthase OS=Mycobacterium smegmatis (strain ATCC 700084 / mc(2)155) OX=246196 GN=leuA PE=3 SV=1	20	34.4	66.057	304.02	222	6543000	8686700	11453000	88036	116400	439030	1597300	560370	707530	2715100	3928300	4341700
A0R3E2	tr|A0R3E2|A0R3E2_MYCS2 Methionine--tRNA ligase OS=Mycobacterium smegmatis (strain ATCC 700084 / mc(2)155) OX=246196 GN=metG PE=1 SV=1	13	35.9	58.097	299.99	109	2858200	4422100	5341900	33991	9924.7	155430	487530	148680	124710	1111600	1542000	2023900
A0QV10	sp|A0QV10|Y2408_MYCS2 Aldo-keto reductase MSMEG_2408/MSMEI_2347 OS=Mycobacterium smegmatis (strain ATCC 700084 / mc(2)155) OX=246196 GN=MSMEG_2408 PE=1 SV=1	15	80	30.221	299.78	300	40460000	78164000	121920000	2084600	2080800	3507200	385550	461600	557910	14831000	26765000	34595000
A0QQ67	tr|A0QQ67|A0QQ67_MYCS2 Beta-1,3-glucanase OS=Mycobacterium smegmatis (strain ATCC 700084 / mc(2)155) OX=246196 GN=MSMEG_0645 PE=4 SV=1	12	51.1	30.651	299.6	304	15935000	20380000	24134000	61815000	31310000	74446000	0	126270	15028	2595600	2961600	4240500
A0R198	tr|A0R198|A0R198_MYCS2 ATP-dependent Clp protease proteolytic subunit OS=Mycobacterium smegmatis (strain ATCC 700084 / mc(2)155) OX=246196 GN=clpP PE=1 SV=1	7	43.3	21.856	298.65	151	40598000	52668000	74154000	2722900	1808800	4228400	1203800	1100400	741810	12987000	16548000	22554000
A0QWV9	sp|A0QWV9|WHIA_MYCS2 Probable cell division protein WhiA OS=Mycobacterium smegmatis (strain ATCC 700084 / mc(2)155) OX=246196 GN=whiA PE=1 SV=3	20	62.7	35.066	297.57	304	10611000	12970000	17993000	7253900	7130800	9450400	2249800	1397600	1223700	2890600	4189200	4767400
A0QQU2	tr|A0QQU2|A0QQU2_MYCS2 Short chain dehydrogenase OS=Mycobacterium smegmatis (strain ATCC 700084 / mc(2)155) OX=246196 GN=MSMEG_0876 PE=3 SV=1	12	47.5	32.561	296.75	302	6757900	15534000	18426000	10904000	8599200	10113000	8762800	4343600	4649300	1551700	2594300	3225800
A0R3Y5	tr|A0R3Y5|A0R3Y5_MYCS2 Enoyl-CoA hydratase OS=Mycobacterium smegmatis (strain ATCC 700084 / mc(2)155) OX=246196 GN=MSMEG_5639 PE=3 SV=1	18	66.3	26.055	295.83	306	29961000	34464000	47352000	1138000	473420	1304000	524070	184920	404000	10394000	13813000	22576000
A0QX36	tr|A0QX36|A0QX36_MYCS2 Methylmalonyl-CoA mutase large subunit OS=Mycobacterium smegmatis (strain ATCC 700084 / mc(2)155) OX=246196 GN=MSMEG_3159 PE=4 SV=1	18	32.5	80.583	295.69	181	4654600	7218200	10795000	449170	260610	371900	65188	15635	10744	1558600	2961500	3486500
A0R652	sp|A0R652|SODM_MYCS2 Superoxide dismutase [Mn] OS=Mycobacterium smegmatis (strain ATCC 700084 / mc(2)155) OX=246196 GN=sodA PE=1 SV=1	9	52.7	22.935	295.25	293	48568000	72017000	74093000	2499500	1817800	2666400	627420	350020	388710	19634000	39436000	44261000
A0R2H7	tr|A0R2H7|A0R2H7_MYCS2 proline dehydrogenase OS=Mycobacterium smegmatis (strain ATCC 700084 / mc(2)155) OX=246196 GN=MSMEG_5117 PE=4 SV=1	19	64.4	35.421	294.06	527	19909000	53916000	74107000	11400000	11718000	17790000	15810000	10193000	11172000	6832400	13752000	18591000
A0QYQ8	tr|A0QYQ8|A0QYQ8_MYCS2 Thiamin pyrophosphokinase, catalytic domain protein OS=Mycobacterium smegmatis (strain ATCC 700084 / mc(2)155) OX=246196 GN=MSMEG_3748 PE=4 SV=1	23	48	42.294	291.75	402	11402000	14483000	19198000	34136000	26421000	35852000	13958000	9635000	8797200	1196200	1268500	1267300
P71534	sp|P71534|MABA_MYCS2 3-oxoacyl-[acyl-carrier-protein] reductase MabA OS=Mycobacterium smegmatis (strain ATCC 700084 / mc(2)155) OX=246196 GN=mabA PE=1 SV=2	13	56.9	26.641	291.48	318	14076000	21166000	24747000	4447100	2726900	4865000	3531900	3274500	2907400	4982600	8107000	10752000
A0R2C0	tr|A0R2C0|A0R2C0_MYCS2 ABC transporter, ATP-binding protein SugC OS=Mycobacterium smegmatis (strain ATCC 700084 / mc(2)155) OX=246196 GN=MSMEG_5058 PE=1 SV=1	20	67.7	43.656	290.56	306	4278700	5335700	8486900	12621000	7579300	9677200	5137300	4573300	3484400	827140	1300200	1732000
A0QYH7	tr|A0QYH7|A0QYH7_MYCS2 Mannose-binding lectin OS=Mycobacterium smegmatis (strain ATCC 700084 / mc(2)155) OX=246196 GN=MSMEG_3662 PE=1 SV=1	12	58.7	21.922	289.36	341	6075500	37273000	78958000	120930000	88027000	155700000	23722000	15541000	19029000	43739	43811	259950
A0R3A6	tr|A0R3A6|A0R3A6_MYCS2 Propionate--CoA ligase OS=Mycobacterium smegmatis (strain ATCC 700084 / mc(2)155) OX=246196 GN=MSMEG_5404 PE=4 SV=1	20	39	67.535	285.96	324	15440000	20697000	28298000	354790	200820	451880	211740	68183	86980	5691200	6856400	11009000
A0R722	tr|A0R722|A0R722_MYCS2 Glucanase OS=Mycobacterium smegmatis (strain ATCC 700084 / mc(2)155) OX=246196 GN=MSMEG_6752 PE=3 SV=1	11	43.8	32.566	284.19	159	7948500	16604000	17307000	15027000	10019000	27731000	36897	0	41195	1648400	3118000	2676700
A0QSL5	sp|A0QSL5|RS13_MYCS2 Small ribosomal subunit protein uS13 OS=Mycobacterium smegmatis (strain ATCC 700084 / mc(2)155) OX=246196 GN=rpsM PE=1 SV=1	23	76.6	14.217	284.03	610	162210000	182750000	169760000	19872000	19118000	28937000	262420000	220020000	188010000	30626000	39835000	25898000
A0QPV4	tr|A0QPV4|A0QPV4_MYCS2 Acyl-CoA dehydrogenase OS=Mycobacterium smegmatis (strain ATCC 700084 / mc(2)155) OX=246196 GN=MSMEG_0531 PE=3 SV=1	13	45.2	43.892	283.05	199	16363000	24575000	26694000	416860	241370	756530	332670	220450	276410	7852100	8667200	14362000
A0QVQ7	tr|A0QVQ7|A0QVQ7_MYCS2 Beta-lactamase OS=Mycobacterium smegmatis (strain ATCC 700084 / mc(2)155) OX=246196 GN=MSMEG_2658 PE=3 SV=1	13	55.3	31.095	281.87	241	8764700	12740000	12676000	4670700	5248700	8616000	41210	13377	8537.6	3255700	4888400	5393700
A0R067	tr|A0R067|A0R067_MYCS2 Aminomethyltransferase OS=Mycobacterium smegmatis (strain ATCC 700084 / mc(2)155) OX=246196 GN=gcvT PE=3 SV=1	16	51.2	38.776	280.91	270	9171600	18146000	29283000	687140	583080	1113100	78579	49296	38358	2944900	5534400	7150600
A0R3H0	tr|A0R3H0|A0R3H0_MYCS2 Molybdopterin molybdenumtransferase OS=Mycobacterium smegmatis (strain ATCC 700084 / mc(2)155) OX=246196 GN=MSMEG_5470 PE=3 SV=1	15	40	43.711	280.39	252	1576700	5248100	8977300	8323300	8632300	12432000	8971900	5866700	5604100	231830	403930	285730
A0QV18	tr|A0QV18|A0QV18_MYCS2 Cell division initiation protein OS=Mycobacterium smegmatis (strain ATCC 700084 / mc(2)155) OX=246196 GN=MSMEG_2416 PE=4 SV=1	15	69.4	26.813	280.01	230	21872000	33116000	56449000	2600400	1291900	3916100	771160	227050	246360	5981100	10017000	14954000
A0QSG0	sp|A0QSG0|RL24_MYCS2 Large ribosomal subunit protein uL24 OS=Mycobacterium smegmatis (strain ATCC 700084 / mc(2)155) OX=246196 GN=rplX PE=1 SV=1	20	89.5	11.206	279.52	799	177690000	492540000	681480000	84582000	76169000	117300000	661790000	392100000	546960000	31651000	56568000	35220000
A0QXF3	tr|A0QXF3|A0QXF3_MYCS2 Polyamine-binding lipoprotein OS=Mycobacterium smegmatis (strain ATCC 700084 / mc(2)155) OX=246196 GN=MSMEG_3280 PE=4 SV=1	16	45.8	43.076	277.45	288	4558600	5943200	7128900	8743900	13583000	12127000	3616000	3323800	2889200	1202400	1377900	1303300
A0QNE0;A0QRT3	sp|A0QNE0|GYRB_MYCS2 DNA gyrase subunit B OS=Mycobacterium smegmatis (strain ATCC 700084 / mc(2)155) OX=246196 GN=gyrB PE=1 SV=1;tr|A0QRT3|A0QRT3_MYCS2 DNA gyrase subunit B OS=Mycobacterium smegmatis (strain ATCC 700084 / mc(2)155) OX=246196 GN=gyr	32	51.6	74.511	277.13	456	6617900	22455000	37103000	2172300	2343600	1992200	1245500	1148400	717550	3653900	8441000	8891900
A0QT04	tr|A0QT04|A0QT04_MYCS2 Aldehyde dehydrogenase (NAD) family protein OS=Mycobacterium smegmatis (strain ATCC 700084 / mc(2)155) OX=246196 GN=MSMEG_1665 PE=3 SV=1	19	64.1	51.916	275.37	308	10868000	10787000	23367000	798820	565610	1275600	92571	83589	44758	2282500	4235200	4927500
A0QTF4	tr|A0QTF4|A0QTF4_MYCS2 Acyl-CoA dehydrogenase OS=Mycobacterium smegmatis (strain ATCC 700084 / mc(2)155) OX=246196 GN=MSMEG_1821 PE=3 SV=1	13	41.6	41.641	274.84	250	11470000	19982000	32729000	797410	524510	1377000	933690	969560	660270	4853300	9188600	11458000
Q3I5Q7	tr|Q3I5Q7|Q3I5Q7_MYCS2 HBHA-like protein OS=Mycobacterium smegmatis (strain ATCC 700084 / mc(2)155) OX=246196 GN=MSMEG_0919 PE=4 SV=1	23	68.1	24.561	274.69	411	24866000	48992000	60034000	58277000	21494000	41900000	22121000	12894000	19904000	6966000	14841000	14749000
A0R175	tr|A0R175|A0R175_MYCS2 Oxidoreductase YisS OS=Mycobacterium smegmatis (strain ATCC 700084 / mc(2)155) OX=246196 GN=MSMEG_4650 PE=4 SV=1	18	65.1	35.394	274.6	314	28279000	42810000	47508000	509980	256840	773440	175660	131630	29849	9430400	15381000	16448000
A0QPX3	tr|A0QPX3|A0QPX3_MYCS2 Sulfonate binding protein OS=Mycobacterium smegmatis (strain ATCC 700084 / mc(2)155) OX=246196 GN=MSMEG_0550 PE=3 SV=1	13	61.5	34.503	274.5	112	1930700	2840300	2748700	4673100	6298100	3380800	2171800	1740100	1664400	433760	565860	348130
A0R656	tr|A0R656|A0R656_MYCS2 HTH cro/C1-type domain-containing protein OS=Mycobacterium smegmatis (strain ATCC 700084 / mc(2)155) OX=246196 GN=MSMEG_6431 PE=4 SV=1	11	74.6	15.994	274.35	246	38368000	30574000	31940000	3119200	2362500	8170900	2152700	750850	938630	10025000	12576000	16796000
A0R7H5	sp|A0R7H5|SYL_MYCS2 Leucine--tRNA ligase OS=Mycobacterium smegmatis (strain ATCC 700084 / mc(2)155) OX=246196 GN=leuS PE=1 SV=1	36	45	106.56	273.5	342	10491000	20436000	24337000	135560	172320	359330	51825	32761	9018.3	3590800	7198400	8525000
A0R7F9	sp|A0R7F9|RS6_MYCS2 Small ribosomal subunit protein bS6 OS=Mycobacterium smegmatis (strain ATCC 700084 / mc(2)155) OX=246196 GN=rpsF PE=1 SV=1	12	77.8	10.185	272.72	501	94437000	165120000	259030000	27802000	12852000	27933000	433800000	307940000	317640000	19687000	29680000	21603000
A0R066	sp|A0R066|ILVE_MYCS2 Branched-chain-amino-acid aminotransferase OS=Mycobacterium smegmatis (strain ATCC 700084 / mc(2)155) OX=246196 GN=ilvE PE=1 SV=1	13	50.5	39.836	271.56	183	8211800	13638000	20117000	186330	260460	508010	45879	45635	46436	2948800	5491200	7003000
A0R5I3	tr|A0R5I3|A0R5I3_MYCS2 peptidoglycan glycosyltransferase OS=Mycobacterium smegmatis (strain ATCC 700084 / mc(2)155) OX=246196 GN=MSMEG_6201 PE=4 SV=1	17	27.8	82.685	271.17	212	1078200	1515600	1724700	3331600	2682600	4027600	2176200	1396300	1187900	125690	70856	109070
A0QR91	tr|A0QR91|A0QR91_MYCS2 Monooxygenase OS=Mycobacterium smegmatis (strain ATCC 700084 / mc(2)155) OX=246196 GN=MSMEG_1030 PE=3 SV=1	34	61.5	56.177	270.52	562	6666700	11613000	19274000	8077700	11082000	10045000	18449000	12349000	12497000	2039500	2388400	2385800
A0QYD4	tr|A0QYD4|A0QYD4_MYCS2 Short chain dehydrogenase OS=Mycobacterium smegmatis (strain ATCC 700084 / mc(2)155) OX=246196 GN=MSMEG_3619 PE=4 SV=1	18	77.1	23.464	269.2	411	21519000	40644000	85516000	5333600	5090900	10985000	9208900	5506200	5693100	7360200	12612000	11663000
A0R577	tr|A0R577|A0R577_MYCS2 Lysine--tRNA ligase OS=Mycobacterium smegmatis (strain ATCC 700084 / mc(2)155) OX=246196 GN=lysS PE=3 SV=1	22	40.2	56.871	268.55	285	18232000	25159000	31717000	2720900	1261500	2302100	278830	122730	142550	4791000	5815800	9467900
A0R2I1	tr|A0R2I1|A0R2I1_MYCS2 Ferredoxin OS=Mycobacterium smegmatis (strain ATCC 700084 / mc(2)155) OX=246196 GN=MSMEG_5122 PE=4 SV=1	7	46.7	11.641	265.5	219	43550000	35443000	58189000	4274200	1747400	4950900	683660	408850	332230	13269000	17358000	26291000
A0QWN3	sp|A0QWN3|SYDND_MYCS2 Aspartate--tRNA(Asp/Asn) ligase OS=Mycobacterium smegmatis (strain ATCC 700084 / mc(2)155) OX=246196 GN=aspS PE=1 SV=1	24	46	65.169	264.92	235	4700800	7298100	14969000	391010	255680	390460	27689	23356	21892	1953000	3185700	3776400
A0R170	tr|A0R170|A0R170_MYCS2 Alpha oxoglutarate ferredoxin oxidoreductase, beta subunit OS=Mycobacterium smegmatis (strain ATCC 700084 / mc(2)155) OX=246196 GN=orB PE=4 SV=1	20	67.5	37.302	264.63	220	5520600	13809000	41624000	628460	669920	1998700	300520	399920	123480	3090500	6028400	7962600
A0QYQ7	sp|A0QYQ7|PYRG_MYCS2 CTP synthase OS=Mycobacterium smegmatis (strain ATCC 700084 / mc(2)155) OX=246196 GN=pyrG PE=1 SV=1	23	50.7	64.258	263.46	258	8868000	13432000	25179000	1394200	1174300	2062500	357450	108130	101910	2738300	4704700	5579100
A0QU00	tr|A0QU00|A0QU00_MYCS2 Short chain dehydrogenase OS=Mycobacterium smegmatis (strain ATCC 700084 / mc(2)155) OX=246196 GN=MSMEG_2026 PE=3 SV=1	14	65.6	28.711	263.4	173	6588800	8376500	16337000	583210	438980	963540	65499	141250	20007	2212300	4255000	5277800
A0R5R3	tr|A0R5R3|A0R5R3_MYCS2 KanY protein OS=Mycobacterium smegmatis (strain ATCC 700084 / mc(2)155) OX=246196 GN=MSMEG_6282 PE=1 SV=1	10	84.8	15.267	263	285	35383000	40005000	58496000	58368000	43327000	128000000	12968000	9618000	12011000	7185200	9988300	8902800
A0QUY5	tr|A0QUY5|A0QUY5_MYCS2 Peptidase S9 prolyl oligopeptidase catalytic domain-containing protein OS=Mycobacterium smegmatis (strain ATCC 700084 / mc(2)155) OX=246196 GN=MSMEG_2381 PE=3 SV=1	13	56.5	41.14	262.74	229	1082900	5992400	10321000	21024000	14563000	20563000	7275.6	46158	42626	303810	775710	632580
A0QWQ4	sp|A0QWQ4|SYA_MYCS2 Alanine--tRNA ligase OS=Mycobacterium smegmatis (strain ATCC 700084 / mc(2)155) OX=246196 GN=alaS PE=1 SV=1	29	35.2	96.782	262.38	377	5905100	11822000	17817000	750850	291750	601990	387990	134170	187370	2364500	4445000	4693700
A0R155	tr|A0R155|A0R155_MYCS2 Valine--tRNA ligase OS=Mycobacterium smegmatis (strain ATCC 700084 / mc(2)155) OX=246196 GN=valS PE=3 SV=1	21	24.8	96.758	261.04	298	8537900	13257000	18751000	249940	232190	456160	78859	71927	52808	2626800	5031600	5646200
A0R171	tr|A0R171|A0R171_MYCS2 Pyruvate synthase OS=Mycobacterium smegmatis (strain ATCC 700084 / mc(2)155) OX=246196 GN=MSMEG_4646 PE=4 SV=1	21	40.4	69.05	259.32	296	11999000	11280000	18397000	277110	316470	613970	86845	119300	83071	3496600	5128200	7373300
A0QU61	tr|A0QU61|A0QU61_MYCS2 Cell division ATP-binding protein FtsE OS=Mycobacterium smegmatis (strain ATCC 700084 / mc(2)155) OX=246196 GN=ftsE PE=3 SV=1	17	79.5	25.455	258.9	329	15011000	22042000	28447000	22818000	21351000	46096000	18051000	10650000	11149000	2333800	2892800	3304600
A0QWX3	tr|A0QWX3|A0QWX3_MYCS2 D-ribose-binding periplasmic protein OS=Mycobacterium smegmatis (strain ATCC 700084 / mc(2)155) OX=246196 GN=MSMEG_3095 PE=4 SV=1	17	79.1	32.053	258.26	120	709720	1706500	2258100	3489900	4248500	3320400	2429600	2033100	1452600	134960	206970	127640
A0QYD3	tr|A0QYD3|A0QYD3_MYCS2 Alanine and proline-rich secreted protein Apa OS=Mycobacterium smegmatis (strain ATCC 700084 / mc(2)155) OX=246196 GN=MSMEG_3618 PE=3 SV=1	7	28.9	35.568	258.11	252	23730000	59314000	82413000	13834000	11451000	22476000	2457300	798000	1360800	10391000	20447000	29118000
A0QP11	tr|A0QP11|A0QP11_MYCS2 Metallopeptidase OS=Mycobacterium smegmatis (strain ATCC 700084 / mc(2)155) OX=246196 GN=MSMEG_0234 PE=3 SV=1	39	47.7	74.129	258.04	395	13647000	24443000	33171000	241580	124930	427030	128640	43597	73265	4271500	7527000	9380800
A0QX01	tr|A0QX01|A0QX01_MYCS2 FeS assembly ATPase SufC OS=Mycobacterium smegmatis (strain ATCC 700084 / mc(2)155) OX=246196 GN=sufC PE=3 SV=1	12	49	27.561	257.84	114	5122100	13610000	23246000	610910	413650	714090	460730	280850	308570	2612400	5858600	6497900
A0QSA8	tr|A0QSA8|A0QSA8_MYCS2 ornithine aminotransferase OS=Mycobacterium smegmatis (strain ATCC 700084 / mc(2)155) OX=246196 GN=rocD PE=3 SV=1	18	52.1	44.688	257.71	361	30673000	53930000	100330000	2062300	1858600	4150600	1543200	1126900	1543300	10920000	18653000	21263000
A0R3C8	tr|A0R3C8|A0R3C8_MYCS2 Ribose-phosphate pyrophosphokinase OS=Mycobacterium smegmatis (strain ATCC 700084 / mc(2)155) OX=246196 GN=prs PE=1 SV=1	16	45.7	35.558	257.57	193	6298300	21444000	33972000	870070	844800	1882100	305380	468210	119990	3109000	6930300	7209700
A0R012	tr|A0R012|A0R012_MYCS2 Cell division protein FtsZ OS=Mycobacterium smegmatis (strain ATCC 700084 / mc(2)155) OX=246196 GN=ftsZ PE=3 SV=1	18	51.4	39.134	255.9	336	28096000	62135000	76078000	5693000	5438700	12302000	7476800	4438700	4574000	11727000	19972000	29644000
A0R158	tr|A0R158|A0R158_MYCS2 Peptidase S9, prolyl oligopeptidase OS=Mycobacterium smegmatis (strain ATCC 700084 / mc(2)155) OX=246196 GN=MSMEG_4633 PE=4 SV=1	18	43.6	72.39	255.62	188	1664400	4657300	5880500	306440	316170	947730	17599000	6777000	10892000	387980	535740	276060
A0QYZ2	tr|A0QYZ2|A0QYZ2_MYCS2 DNA polymerase I OS=Mycobacterium smegmatis (strain ATCC 700084 / mc(2)155) OX=246196 GN=polA PE=1 SV=1	36	45.7	99.896	253.45	338	4316200	5406100	7420200	1652700	684280	1163100	192630	181450	83729	1332800	2303100	2902300
A0R0W9	sp|A0R0W9|TREH_MYCS2 Trehalase OS=Mycobacterium smegmatis (strain ATCC 700084 / mc(2)155) OX=246196 GN=MSMEG_4535 PE=1 SV=1	17	30.5	74.689	253.01	196	1867000	3596800	7618000	844900	1161500	2645200	4132800	2856700	2477300	699720	1263800	1122300
A0QWJ3	tr|A0QWJ3|A0QWJ3_MYCS2 Protein-export membrane protein SecF OS=Mycobacterium smegmatis (strain ATCC 700084 / mc(2)155) OX=246196 GN=secF PE=3 SV=1	11	37.9	45.007	250.99	175	29295000	18281000	15390000	12448000	15492000	7937600	7883500	4090400	2957500	4219300	2769600	5766900
A0QR29;A0R3I3;A0QPU4	sp|A0QR29|MSPA_MYCS2 Porin MspA OS=Mycobacterium smegmatis (strain ATCC 700084 / mc(2)155) OX=246196 GN=mspA PE=1 SV=1;sp|A0R3I3|MSPC_MYCS2 Porin MspC OS=Mycobacterium smegmatis (strain ATCC 700084 / mc(2)155) OX=246196 GN=mspC PE=1 SV=1;sp|A0QPU4|	7	24.6	22.118	249.62	64	9397400	26406000	152960000	107350000	57782000	166000000	636090	1496500	430620	975570	1944900	2026700
A0R6E3	sp|A0R6E3|Y6518_MYCS2 Uncharacterized protein MSMEG_6518/MSMEI_6344 OS=Mycobacterium smegmatis (strain ATCC 700084 / mc(2)155) OX=246196 GN=MSMEG_6518 PE=1 SV=1	14	79.1	13.362	248	331	49245000	159460000	202480000	14497000	19002000	43609000	1465200	358830	747430	23521000	53634000	55952000
A0QYF7	tr|A0QYF7|A0QYF7_MYCS2 Glycine dehydrogenase (decarboxylating) OS=Mycobacterium smegmatis (strain ATCC 700084 / mc(2)155) OX=246196 GN=gcvP PE=3 SV=1	24	34.6	100.84	246.9	324	11503000	18367000	24453000	2543100	1847500	1689400	80056	57162	18832	4510800	7349400	8689700
A0R441	tr|A0R441|A0R441_MYCS2 Cold-shock DNA-binding domain protein OS=Mycobacterium smegmatis (strain ATCC 700084 / mc(2)155) OX=246196 GN=MSMEG_5696 PE=4 SV=1	9	44.3	16.633	246.75	227	29388000	39629000	75626000	10999000	11335000	22400000	59447000	65049000	47811000	8520100	10461000	7906800
A0QX32	tr|A0QX32|A0QX32_MYCS2 Band 7 protein OS=Mycobacterium smegmatis (strain ATCC 700084 / mc(2)155) OX=246196 GN=MSMEG_3155 PE=3 SV=1	21	67.9	43.982	246.72	398	5210700	8746800	15326000	15697000	20259000	37105000	20546000	11967000	15477000	797140	774480	657540
A0QSX3	tr|A0QSX3|A0QSX3_MYCS2 Probable forkhead-associated protein OS=Mycobacterium smegmatis (strain ATCC 700084 / mc(2)155) OX=246196 GN=MSMEG_1634 PE=4 SV=1	11	75.9	20.447	246.67	293	76779000	85829000	82546000	11751000	13270000	30865000	57114	87128	47889	22158000	43365000	42600000
A0QTE3	tr|A0QTE3|A0QTE3_MYCS2 Sulfurtransferase OS=Mycobacterium smegmatis (strain ATCC 700084 / mc(2)155) OX=246196 GN=MSMEG_1809 PE=4 SV=1	16	60	32.85	246.58	239	15044000	16616000	23357000	377220	116240	272170	19690	74072	11099	4381600	5991900	8477000
A0QYW6	tr|A0QYW6|A0QYW6_MYCS2 Universal stress protein family protein, putative OS=Mycobacterium smegmatis (strain ATCC 700084 / mc(2)155) OX=246196 GN=MSMEG_3811 PE=1 SV=1	14	83	15.207	246.46	421	81139000	136610000	219160000	36652000	21918000	43166000	20935000	7416800	12636000	28656000	44501000	46764000
A0R6L2	tr|A0R6L2|A0R6L2_MYCS2 ATP-dependent helicase HrpA OS=Mycobacterium smegmatis (strain ATCC 700084 / mc(2)155) OX=246196 GN=hrpA PE=4 SV=1	47	38.7	146.2	244.83	218	357090	499360	760300	292560	185360	260940	2278500	2250200	2068400	54300	60768	30087
A0QYT4	tr|A0QYT4|A0QYT4_MYCS2 Phenylalanine--tRNA ligase alpha subunit OS=Mycobacterium smegmatis (strain ATCC 700084 / mc(2)155) OX=246196 GN=pheS PE=3 SV=1	12	40.2	38.904	244.47	115	7197300	8551300	10509000	63341	52118	284850	65003	14126	0	2190500	2273000	4523900
A0R4C9	sp|A0R4C9|THTR_MYCS2 Putative thiosulfate sulfurtransferase OS=Mycobacterium smegmatis (strain ATCC 700084 / mc(2)155) OX=246196 GN=MSMEG_5789 PE=1 SV=1	15	59.6	30.985	244.21	304	25463000	40847000	49906000	787790	576530	1028300	104540	4171.6	0	7965600	14352000	15733000
A0QRV5	tr|A0QRV5|A0QRV5_MYCS2 DNA helicase OS=Mycobacterium smegmatis (strain ATCC 700084 / mc(2)155) OX=246196 GN=MSMEG_1252 PE=4 SV=1	38	21.4	224.58	243.85	149	351710	942700	1130700	1181800	859460	1548400	360530	282160	345930	76083	157130	153350
A0R5N7	tr|A0R5N7|A0R5N7_MYCS2 Aspartate-semialdehyde dehydrogenase OS=Mycobacterium smegmatis (strain ATCC 700084 / mc(2)155) OX=246196 GN=asd PE=3 SV=1	12	61.3	36.475	243.46	200	5737400	7639000	19992000	311630	304700	360050	125410	97812	50350	2410500	4621200	5073700
A0R479	tr|A0R479|A0R479_MYCS2 Alpha-methylacyl-CoA racemase OS=Mycobacterium smegmatis (strain ATCC 700084 / mc(2)155) OX=246196 GN=MSMEG_5734 PE=4 SV=1	13	49.4	38.585	242.83	144	7431000	8409300	13232000	103730	114500	208070	44405	71796	26889	2434600	4526400	5310800
A0QSR5	tr|A0QSR5|A0QSR5_MYCS2 Glutamate decarboxylase OS=Mycobacterium smegmatis (strain ATCC 700084 / mc(2)155) OX=246196 GN=MSMEG_1574 PE=3 SV=1	17	44.9	50.767	241.65	241	4575200	8361400	17004000	199780	227230	256720	90362	33102	62296	2005700	3651800	3916300
A0R629	tr|A0R629|A0R629_MYCS2 UDP-galactopyranose mutase OS=Mycobacterium smegmatis (strain ATCC 700084 / mc(2)155) OX=246196 GN=glf PE=1 SV=1	17	45.1	47.057	241.17	184	12985000	12292000	17636000	113170	162420	104100	11178	19238	6010.1	4124900	6011100	9000100
A0QX85	tr|A0QX85|A0QX85_MYCS2 Phosphoribosyl isomerase A OS=Mycobacterium smegmatis (strain ATCC 700084 / mc(2)155) OX=246196 GN=priA PE=3 SV=1	6	33.7	26.408	240.78	61	2742700	1882400	3635800	46072	46496	115480	514740	505110	400960	1039100	3455000	2220300
A0QWJ4	tr|A0QWJ4|A0QWJ4_MYCS2 Bacterial extracellular solute-binding protein, family protein 5 OS=Mycobacterium smegmatis (strain ATCC 700084 / mc(2)155) OX=246196 GN=MSMEG_2963 PE=4 SV=1	19	35.1	58.2	240.67	151	402640	1045400	2525400	3979600	3987300	5310700	4833900	3128100	2838100	122700	152250	120300
A0QNJ1	tr|A0QNJ1|A0QNJ1_MYCS2 Ftsk/spoiiie family protein OS=Mycobacterium smegmatis (strain ATCC 700084 / mc(2)155) OX=246196 GN=MSMEG_0061 PE=4 SV=1	25	34.8	81.027	239.74	199	2247900	2978100	2788900	4203900	4834800	4034800	2045400	1089300	810010	235820	290300	221600
A0R1D7	tr|A0R1D7|A0R1D7_MYCS2 Acyl-CoA dehydrogenase OS=Mycobacterium smegmatis (strain ATCC 700084 / mc(2)155) OX=246196 GN=MSMEG_4715 PE=3 SV=1	12	43.2	41.302	239.3	147	10699000	20900000	22832000	145090	122220	477580	105730	149600	109260	3823600	7509900	8945700
A0R2U7	tr|A0R2U7|A0R2U7_MYCS2 Fructose-1,6-bisphosphatase OS=Mycobacterium smegmatis (strain ATCC 700084 / mc(2)155) OX=246196 GN=glpX PE=3 SV=1	16	62.3	35.866	239.03	291	29615000	39149000	59957000	976630	641440	1772500	127950	255630	164050	10673000	16401000	22998000
A0QYR3	tr|A0QYR3|A0QYR3_MYCS2 TPR-repeat-containing protein OS=Mycobacterium smegmatis (strain ATCC 700084 / mc(2)155) OX=246196 GN=MSMEG_3754 PE=4 SV=1	8	29.8	35.572	238.6	129	1915900	8614600	15144000	1968100	2551500	4264600	13977000	6596600	12303000	479270	1406000	781600
A0QPE6	tr|A0QPE6|A0QPE6_MYCS2 MaoC like domain protein OS=Mycobacterium smegmatis (strain ATCC 700084 / mc(2)155) OX=246196 GN=MSMEG_0371 PE=4 SV=1	16	60.4	30.825	238.31	456	22518000	30564000	45873000	34818000	17688000	21852000	6303300	8584500	5846700	6222400	7955900	12356000
A0QS80	tr|A0QS80|A0QS80_MYCS2 MmpL5 protein OS=Mycobacterium smegmatis (strain ATCC 700084 / mc(2)155) OX=246196 GN=MSMEG_1382 PE=4 SV=1	17	20.9	105.51	237.68	68	488990	720660	700580	2265000	1973300	1696000	394950	168830	158180	2412.6	7441.4	9060.9
A0R2V6	tr|A0R2V6|A0R2V6_MYCS2 Acyl-[ACP] desaturase OS=Mycobacterium smegmatis (strain ATCC 700084 / mc(2)155) OX=246196 GN=MSMEG_5248 PE=3 SV=1	15	68.4	31.022	237.62	230	24509000	36827000	51443000	255880	250570	1119000	157500	58398	212090	7877600	11819000	17657000
A0R084	tr|A0R084|A0R084_MYCS2 Hydrolase, alpha/beta fold family protein OS=Mycobacterium smegmatis (strain ATCC 700084 / mc(2)155) OX=246196 GN=MSMEG_4295 PE=4 SV=1	11	36.8	52.844	237.57	91	508080	487740	959650	5153200	4556900	6286300	0	5300.1	2095.7	39654	24570	36199
A0QTQ8	tr|A0QTQ8|A0QTQ8_MYCS2 DEAD/DEAH box helicase OS=Mycobacterium smegmatis (strain ATCC 700084 / mc(2)155) OX=246196 GN=MSMEG_1930 PE=3 SV=1	25	59.6	54.716	235.85	382	25989000	43594000	47338000	1266800	1474700	1400900	12497000	9193900	8875900	9045900	15028000	13263000
A0R4B1	tr|A0R4B1|A0R4B1_MYCS2 Uncharacterized protein OS=Mycobacterium smegmatis (strain ATCC 700084 / mc(2)155) OX=246196 GN=MSMEG_5770 PE=4 SV=1	4	59.2	14.909	235	74	3332200	1630100	967360	157230000	89543000	150100000	114980	299370	184570	13913	30830	27835
A0QSD8	sp|A0QSD8|RL16_MYCS2 Large ribosomal subunit protein uL16 OS=Mycobacterium smegmatis (strain ATCC 700084 / mc(2)155) OX=246196 GN=rplP PE=1 SV=1	11	73.9	15.742	234.88	551	71594000	278400000	421030000	36957000	57363000	56571000	369300000	255590000	285890000	29106000	44865000	24255000
A0R221	tr|A0R221|A0R221_MYCS2 Homoserine dehydrogenase OS=Mycobacterium smegmatis (strain ATCC 700084 / mc(2)155) OX=246196 GN=MSMEG_4957 PE=3 SV=1	21	55.4	45.586	234.74	417	13060000	19368000	22065000	3273200	2677800	8754900	3348000	2413300	2492600	4961900	7472500	6838400
A0R189	tr|A0R189|A0R189_MYCS2 acetolactate synthase OS=Mycobacterium smegmatis (strain ATCC 700084 / mc(2)155) OX=246196 GN=MSMEG_4664 PE=3 SV=1	21	44.5	69.225	234.65	250	11538000	26525000	32239000	233070	175170	336850	288760	142300	137370	5429400	10096000	8941000
A0R4I6	tr|A0R4I6|A0R4I6_MYCS2 Adenylosuccinate lyase OS=Mycobacterium smegmatis (strain ATCC 700084 / mc(2)155) OX=246196 GN=purB PE=1 SV=1	17	38.8	51.604	233.67	204	7002800	13171000	25746000	140860	15842	235580	11344	13668	10146	2657200	4743800	7322100
A0QYU8	tr|A0QYU8|A0QYU8_MYCS2 Translation initiation factor IF-3 OS=Mycobacterium smegmatis (strain ATCC 700084 / mc(2)155) OX=246196 GN=infC PE=3 SV=1	15	62.1	22.899	232.24	463	23449000	89609000	134980000	9457700	10301000	20404000	162260000	93729000	111910000	11072000	25624000	17398000
A0R1B3	tr|A0R1B3|A0R1B3_MYCS2 Aminopeptidase N OS=Mycobacterium smegmatis (strain ATCC 700084 / mc(2)155) OX=246196 GN=pepN PE=3 SV=1	24	29.7	94.097	230.96	294	12957000	20073000	30080000	427970	315540	719600	250870	178790	151660	4228200	7907000	9201600
A0R0Z4	tr|A0R0Z4|A0R0Z4_MYCS2 ABC Fe3+-siderophores transporter, periplasmic binding protein OS=Mycobacterium smegmatis (strain ATCC 700084 / mc(2)155) OX=246196 GN=MSMEG_4561 PE=4 SV=1	14	47.6	36.463	230.22	175	1180200	1695200	6166900	5621600	8793600	12772000	5656600	4867300	2987000	381150	437250	189250
A0QWG2	sp|A0QWG2|SYT_MYCS2 Threonine--tRNA ligase OS=Mycobacterium smegmatis (strain ATCC 700084 / mc(2)155) OX=246196 GN=thrS PE=3 SV=1	23	35.4	77.01	230.1	225	7545400	9098400	12214000	252140	149040	244720	182210	102730	112690	2345900	3349100	4620900
Q9X5M0	sp|Q9X5M0|SYR_MYCS2 Arginine--tRNA ligase OS=Mycobacterium smegmatis (strain ATCC 700084 / mc(2)155) OX=246196 GN=argS PE=3 SV=2	19	45.1	59.428	230.07	317	15266000	26189000	31515000	153740	228440	317610	210220	52838	117500	6020500	10622000	12784000
A0QZ54	sp|A0QZ54|ARC_MYCS2 Proteasome-associated ATPase OS=Mycobacterium smegmatis (strain ATCC 700084 / mc(2)155) OX=246196 GN=mpa PE=1 SV=1	24	43.4	67.963	230.05	307	8445600	14952000	24543000	1077400	518120	1475400	911870	514200	504900	3388500	5191700	8225000
A0R2E8	tr|A0R2E8|A0R2E8_MYCS2 Very-long-chain acyl-CoA synthetase OS=Mycobacterium smegmatis (strain ATCC 700084 / mc(2)155) OX=246196 GN=MSMEG_5086 PE=4 SV=1	20	40	63.834	229.09	273	2832600	5806700	6763900	3797800	3476500	5415900	5243800	3656700	3672600	738110	1036900	1068700
A0QY12	tr|A0QY12|A0QY12_MYCS2 MmpL4 protein OS=Mycobacterium smegmatis (strain ATCC 700084 / mc(2)155) OX=246196 GN=MSMEG_3496 PE=4 SV=1	27	32.6	106.21	229.03	134	582730	1106200	1084300	3964600	4449500	2897200	1185200	881980	514120	17121	16147	6186
A0QQV4	tr|A0QQV4|A0QQV4_MYCS2 Aldehyde dehydrogenase OS=Mycobacterium smegmatis (strain ATCC 700084 / mc(2)155) OX=246196 GN=MSMEG_0889 PE=3 SV=1	20	41.1	54.505	228.71	304	3717500	8415600	17849000	10088000	5102600	6381400	6623700	3862400	3138300	841340	2050000	1860200
A0QZA2	tr|A0QZA2|A0QZA2_MYCS2 Uncharacterized protein OS=Mycobacterium smegmatis (strain ATCC 700084 / mc(2)155) OX=246196 GN=MSMEG_3952 PE=4 SV=1	13	44	35.227	228.7	143	5791800	9960200	15330000	210380	210010	571190	181980	218250	132430	1779400	2778900	6414600
A0QRD3	sp|A0QRD3|MENB_MYCS2 1,4-dihydroxy-2-naphthoyl-CoA synthase OS=Mycobacterium smegmatis (strain ATCC 700084 / mc(2)155) OX=246196 GN=menB PE=1 SV=1	11	50.2	34.303	228.23	174	15976000	24818000	26726000	178060	168560	394890	328660	360010	184400	6203500	8567000	11039000
A0QW02	tr|A0QW02|A0QW02_MYCS2 RNA polymerase sigma factor SigA OS=Mycobacterium smegmatis (strain ATCC 700084 / mc(2)155) OX=246196 GN=sigA PE=1 SV=1	22	40.8	51.503	227.6	421	25511000	48692000	56592000	2640700	2050900	2653000	2568300	1442000	1181400	9690700	13473000	18792000
A0QV26	tr|A0QV26|A0QV26_MYCS2 Signal recognition particle receptor FtsY OS=Mycobacterium smegmatis (strain ATCC 700084 / mc(2)155) OX=246196 GN=ftsY PE=3 SV=1	13	29.5	50.683	226.77	183	4485500	4502800	5523100	5890400	5788400	4726000	4561400	2679400	2189100	721220	759100	799550
A0R0Z3	tr|A0R0Z3|A0R0Z3_MYCS2 Periplasmic binding protein OS=Mycobacterium smegmatis (strain ATCC 700084 / mc(2)155) OX=246196 GN=MSMEG_4560 PE=4 SV=1	23	70.5	36.085	226.57	310	1872200	3399800	6347400	13376000	13068000	26162000	8397500	5298500	4257600	364640	433110	336980
A0R033	sp|A0R033|AROG_MYCS2 Phospho-2-dehydro-3-deoxyheptonate aldolase AroG OS=Mycobacterium smegmatis (strain ATCC 700084 / mc(2)155) OX=246196 GN=aroG PE=3 SV=1	16	47	50.731	225.74	182	6131000	7193500	9342500	180030	89247	388680	36739	49537	7798.6	2440700	3596200	4587300
Q2YHI9	tr|Q2YHI9|Q2YHI9_MYCS2 MmpS4 OS=Mycobacterium smegmatis (strain ATCC 700084 / mc(2)155) OX=246196 GN=mmpS4 PE=3 SV=1	8	60.4	15.18	225.44	140	3575500	5648200	5883600	12019000	8395600	5464100	8974000	4134200	4902600	327490	338280	295700
A0QNJ2	sp|A0QNJ2|ECC1B_MYCS2 ESX-1 secretion system protein EccCb1 OS=Mycobacterium smegmatis (strain ATCC 700084 / mc(2)155) OX=246196 GN=eccCb1 PE=3 SV=1	21	42.3	65.056	225.05	230	1678700	2480000	3998800	6496300	4803600	8021700	4669400	2472500	2342300	169070	207330	211570
A0QYB7	tr|A0QYB7|A0QYB7_MYCS2 Ribose transport ATP-binding protein RbsA OS=Mycobacterium smegmatis (strain ATCC 700084 / mc(2)155) OX=246196 GN=MSMEG_3602 PE=4 SV=1	16	36.5	54.726	224.9	97	911170	928370	649940	3013000	2118600	2669100	913910	678640	513430	63842	39626	38704
A0R2X3	tr|A0R2X3|A0R2X3_MYCS2 Cystathionine gamma-synthase OS=Mycobacterium smegmatis (strain ATCC 700084 / mc(2)155) OX=246196 GN=MSMEG_5265 PE=3 SV=1	8	38.8	40.457	224.86	141	16347000	15911000	20676000	684840	298610	866830	285060	140610	128600	6011500	9638300	12520000
A0R048	sp|A0R048|TRPD_MYCS2 Anthranilate phosphoribosyltransferase OS=Mycobacterium smegmatis (strain ATCC 700084 / mc(2)155) OX=246196 GN=trpD PE=1 SV=1	8	32.4	37.518	224.52	92	2674400	5131000	7291300	117010	134260	373310	55630	53504	44105	1351100	2058700	2939900
A0R373	tr|A0R373|A0R373_MYCS2 Ectoine/hydroxyectoine ABC transporter solute-binding protein OS=Mycobacterium smegmatis (strain ATCC 700084 / mc(2)155) OX=246196 GN=ehuB PE=4 SV=1	11	55	33.063	223.57	80	946150	1228300	1543000	3216600	3697500	1587100	1623700	1161100	1201000	137190	246370	174070
A0R090	tr|A0R090|A0R090_MYCS2 Acyl-CoA synthase OS=Mycobacterium smegmatis (strain ATCC 700084 / mc(2)155) OX=246196 GN=MSMEG_4301 PE=4 SV=1	22	47.5	63.421	222.49	372	17399000	26814000	41734000	1194800	1294900	1716000	2008900	1296100	587000	6170200	9812500	13790000
A0R2A4	tr|A0R2A4|A0R2A4_MYCS2 ATP-dependent RNA helicase DeaD OS=Mycobacterium smegmatis (strain ATCC 700084 / mc(2)155) OX=246196 GN=deaD PE=3 SV=1	30	50.8	63.723	222.36	247	4278000	7089300	9331700	1022900	1181900	2044700	5461400	4874800	6203600	1142800	2040500	1546500
A0QRJ0	sp|A0QRJ0|HTPX_MYCS2 Protease HtpX homolog OS=Mycobacterium smegmatis (strain ATCC 700084 / mc(2)155) OX=246196 GN=htpX PE=3 SV=1	9	34.2	31.829	221.97	195	1942400	7444700	8080500	5880800	9613500	9932300	8645100	4960600	6767300	182540	320270	297500
A0QVZ3	tr|A0QVZ3|A0QVZ3_MYCS2 Diphtheria toxin repressor OS=Mycobacterium smegmatis (strain ATCC 700084 / mc(2)155) OX=246196 GN=MSMEG_2750 PE=3 SV=1	14	70.9	25.416	221.44	177	23742000	37835000	59157000	873990	677800	1950700	511350	285740	225070	8247700	12397000	16739000
A0QUX0	tr|A0QUX0|A0QUX0_MYCS2 Glutamyl-tRNA(Gln) amidotransferase subunit A OS=Mycobacterium smegmatis (strain ATCC 700084 / mc(2)155) OX=246196 GN=gatA PE=3 SV=1	11	29.6	51.272	221.42	161	5875400	6119500	8259600	125190	117280	119200	22540	31639	13856	1894000	3020700	3376200
A0QPE5	tr|A0QPE5|A0QPE5_MYCS2 Nuclease OS=Mycobacterium smegmatis (strain ATCC 700084 / mc(2)155) OX=246196 GN=MSMEG_0370 PE=4 SV=1	33	31.2	124.47	218.47	177	1766000	3315300	5930300	301330	323400	470550	225280	113570	68564	546810	983120	1092100
A0R215	sp|A0R215|RL31_MYCS2 Large ribosomal subunit protein bL31 OS=Mycobacterium smegmatis (strain ATCC 700084 / mc(2)155) OX=246196 GN=rpmE PE=1 SV=1	7	80	8.2964	218.32	264	410560000	220050000	290160000	55438000	35799000	78467000	213640000	164440000	107900000	66831000	51998000	30052000
A0QWX4	sp|A0QWX4|CAPP_MYCS2 Phosphoenolpyruvate carboxylase OS=Mycobacterium smegmatis (strain ATCC 700084 / mc(2)155) OX=246196 GN=ppc PE=1 SV=1	20	26.9	103.35	217.12	146	3235400	3867000	6549400	28208	10563	43021	33690	30015	21726	1122300	1675700	2498800
A0R183	tr|A0R183|A0R183_MYCS2 Sugar ABC transporter substrate-binding protein OS=Mycobacterium smegmatis (strain ATCC 700084 / mc(2)155) OX=246196 GN=MSMEG_4658 PE=4 SV=1	12	38.6	34.122	217.09	214	10199000	10067000	9302800	22870000	20008000	12908000	8244700	6135800	3875700	1354600	1062000	806720
A0R4M8	tr|A0R4M8|A0R4M8_MYCS2 Uncharacterized protein OS=Mycobacterium smegmatis (strain ATCC 700084 / mc(2)155) OX=246196 GN=MSMEG_5890 PE=4 SV=1	6	98.1	5.7284	216.9	190	190300000	220420000	213190000	13067000	9587400	17144000	15413000	8219200	11354000	54139000	109460000	108070000
A0R6E9	tr|A0R6E9|A0R6E9_MYCS2 ABC Polyamine/Opine/Phosphonate transporter, periplasmic ligand binding protein OS=Mycobacterium smegmatis (strain ATCC 700084 / mc(2)155) OX=246196 GN=MSMEG_6524 PE=4 SV=1	11	48	39.982	216.67	78	2822200	3555700	3530300	4048600	4976300	1969300	3503100	2179900	2041500	740130	553640	608540
A0R061	tr|A0R061|A0R061_MYCS2 HesB/YadR/YfhF family protein OS=Mycobacterium smegmatis (strain ATCC 700084 / mc(2)155) OX=246196 GN=MSMEG_4272 PE=4 SV=1	7	65.3	12.395	216.63	205	174070000	143790000	173330000	10104000	4786400	8799600	7130800	3850500	4350700	47497000	61182000	72224000
A0QNN7	tr|A0QNN7|A0QNN7_MYCS2 NAD(P) transhydrogenase subunit beta OS=Mycobacterium smegmatis (strain ATCC 700084 / mc(2)155) OX=246196 GN=pntB PE=3 SV=1	8	13.5	50.342	216.45	167	2710800	9358100	8649000	8556600	8250600	4648800	19743000	11924000	14840000	537700	716070	224240
A0QS90	tr|A0QS90|A0QS90_MYCS2 Alcohol dehydrogenase, class IV OS=Mycobacterium smegmatis (strain ATCC 700084 / mc(2)155) OX=246196 GN=MSMEG_1392 PE=4 SV=1	14	49.6	40.183	216.14	252	16637000	20910000	25879000	290360	137370	612350	64763	157840	84083	5395000	7769800	9675200
A0QYE7	tr|A0QYE7|A0QYE7_MYCS2 6-phosphogluconate dehydrogenase, decarboxylating OS=Mycobacterium smegmatis (strain ATCC 700084 / mc(2)155) OX=246196 GN=gnd PE=3 SV=1	16	30.7	51.812	216.11	156	8331400	17644000	43212000	532840	798540	1833700	296080	166670	75489	2749300	4526000	4915200
A0R0C7	tr|A0R0C7|A0R0C7_MYCS2 NAD/mycothiol-dependent formaldehyde dehydrogenase OS=Mycobacterium smegmatis (strain ATCC 700084 / mc(2)155) OX=246196 GN=MSMEG_4340 PE=3 SV=1	13	36.9	38.404	215.68	189	19401000	21464000	56044000	597370	396390	1597000	496830	322840	84046	5508000	8469500	11347000
A0QWH1	sp|A0QWH1|Y2940_MYCS2 Probable transcriptional regulatory protein MSMEG_2940/MSMEI_2866 OS=Mycobacterium smegmatis (strain ATCC 700084 / mc(2)155) OX=246196 GN=MSMEG_2940 PE=1 SV=1	9	39	26.765	215.21	122	21169000	15425000	26240000	4339900	3737000	6529200	12259000	10379000	8167200	4634600	6379200	6783000
A0R4S9	sp|A0R4S9|3O1D_MYCS2 3-oxosteroid 1-dehydrogenase OS=Mycobacterium smegmatis (strain ATCC 700084 / mc(2)155) OX=246196 GN=ksdD PE=1 SV=1	25	46.7	61.452	214.97	390	5952500	6770100	7668100	8080200	7239700	8468100	4731700	2971300	1961200	999920	794680	946000
A0QYH8	tr|A0QYH8|A0QYH8_MYCS2 Oxidoreductase OS=Mycobacterium smegmatis (strain ATCC 700084 / mc(2)155) OX=246196 GN=MSMEG_3663 PE=4 SV=1	19	48.6	51.856	214.35	194	2048100	3695900	8400600	3651400	3648100	7739000	5736800	3280400	3968100	350090	545230	317960
A0QQ63	tr|A0QQ63|A0QQ63_MYCS2 Binding-protein-dependent transport systems inner membrane component OS=Mycobacterium smegmatis (strain ATCC 700084 / mc(2)155) OX=246196 GN=MSMEG_0641 PE=3 SV=1	7	21.6	35.11	214.23	123	2740400	8447200	25623000	21791000	37921000	25907000	56353000	41535000	36986000	295060	593510	177670
A0R4N3	tr|A0R4N3|A0R4N3_MYCS2 Virulence factor mce family protein OS=Mycobacterium smegmatis (strain ATCC 700084 / mc(2)155) OX=246196 GN=MSMEG_5895 PE=4 SV=1	18	38.8	59.043	213.55	118	1182300	2081000	2465000	10310000	7395000	7450900	1150900	437750	386150	97159	35391	30809
A0R045	tr|A0R045|A0R045_MYCS2 NLP/P60 family protein OS=Mycobacterium smegmatis (strain ATCC 700084 / mc(2)155) OX=246196 GN=MSMEG_4256 PE=3 SV=1	10	35.2	39.452	212.72	129	2965800	4173300	5938700	7993800	5510400	12181000	6761700	4390800	5050800	203470	181290	153290
A0R336	tr|A0R336|A0R336_MYCS2 dUTPase OS=Mycobacterium smegmatis (strain ATCC 700084 / mc(2)155) OX=246196 GN=MSMEG_5328 PE=4 SV=1	5	52.5	11.037	212.51	108	20861000	20755000	19275000	1639200	830490	1243100	250470	157930	68101	6539600	12646000	11148000
A0R196	sp|A0R196|CLPX_MYCS2 ATP-dependent Clp protease ATP-binding subunit ClpX OS=Mycobacterium smegmatis (strain ATCC 700084 / mc(2)155) OX=246196 GN=clpX PE=3 SV=1	18	47.4	46.675	212.21	233	5281500	5182300	7289900	1667200	848420	1665200	2358100	1362700	1239400	1642400	1996300	3070400
A0R1X3	tr|A0R1X3|A0R1X3_MYCS2 ThiS family protein OS=Mycobacterium smegmatis (strain ATCC 700084 / mc(2)155) OX=246196 GN=MSMEG_4906 PE=4 SV=1	7	73.1	9.8249	210.59	150	14191000	34994000	80839000	1553700	846460	1159200	49070	62577	82162	4759100	10977000	12563000
A0QW05	tr|A0QW05|A0QW05_MYCS2 Secreted alanine rich protein OS=Mycobacterium smegmatis (strain ATCC 700084 / mc(2)155) OX=246196 GN=MSMEG_2761 PE=4 SV=1	6	41.2	22.852	209.26	60	2450500	2983500	2348200	5979600	4207200	2615000	2738300	2518400	1535700	256410	208170	65061
A0R4K9	tr|A0R4K9|A0R4K9_MYCS2 HIT family protein OS=Mycobacterium smegmatis (strain ATCC 700084 / mc(2)155) OX=246196 GN=MSMEG_5871 PE=1 SV=1	7	66.2	15.619	208.45	123	8410400	13216000	14027000	462140	54781	59366	49749	22135	63421	4652600	7868500	9641200
A0QRN7	tr|A0QRN7|A0QRN7_MYCS2 Histidine ammonia-lyase OS=Mycobacterium smegmatis (strain ATCC 700084 / mc(2)155) OX=246196 GN=hutH PE=3 SV=1	17	54.1	53.388	208.13	321	14152000	24733000	43982000	923110	809540	1159100	282380	215370	134220	4225100	7862400	9370300
A0QR94	tr|A0QR94|A0QR94_MYCS2 Ribonucleoside-diphosphate reductase subunit beta OS=Mycobacterium smegmatis (strain ATCC 700084 / mc(2)155) OX=246196 GN=MSMEG_1033 PE=3 SV=1	14	37	37.196	206.99	333	32691000	82881000	94059000	1961600	1426600	3706900	1264100	470620	408840	17183000	30653000	41294000
A0R461	tr|A0R461|A0R461_MYCS2 Luciferase-like domain-containing protein OS=Mycobacterium smegmatis (strain ATCC 700084 / mc(2)155) OX=246196 GN=MSMEG_5715 PE=4 SV=1	18	55.2	36.682	206.36	233	18168000	27422000	34688000	222220	138610	939180	406880	249980	129910	6763400	10061000	13783000
A0R261	tr|A0R261|A0R261_MYCS2 Bacterial extracellular solute-binding protein, family protein 5 OS=Mycobacterium smegmatis (strain ATCC 700084 / mc(2)155) OX=246196 GN=MSMEG_4999 PE=4 SV=1	14	26.6	61.075	205.87	158	917070	3562300	5239200	6060700	10139000	11494000	4391000	2159900	2490900	220230	200470	127050
A0R197	tr|A0R197|A0R197_MYCS2 ATP-dependent Clp protease proteolytic subunit OS=Mycobacterium smegmatis (strain ATCC 700084 / mc(2)155) OX=246196 GN=clpP PE=3 SV=1	10	58.7	24.066	204.45	218	11507000	30554000	46578000	454290	270370	859660	3023400	2339000	2772500	6292300	14056000	14429000
A0QYR4	tr|A0QYR4|A0QYR4_MYCS2 Tyrosine--tRNA ligase OS=Mycobacterium smegmatis (strain ATCC 700084 / mc(2)155) OX=246196 GN=tyrS PE=3 SV=1	12	30.2	48.074	204.36	81	5127700	6530100	6599100	104790	46160	192310	69701	0	55668	1711800	2022600	2869600
A0R596	sp|A0R596|CBXPD_MYCS2 Carboxypeptidase DacB OS=Mycobacterium smegmatis (strain ATCC 700084 / mc(2)155) OX=246196 GN=dacB PE=3 SV=2	12	36.3	46.911	202.56	116	741930	565060	1280100	2843700	2803400	1969900	3047500	2162200	1851900	87556	164540	259560
A0QUM7	tr|A0QUM7|A0QUM7_MYCS2 Hydrogenase-2, large subunit OS=Mycobacterium smegmatis (strain ATCC 700084 / mc(2)155) OX=246196 GN=hybC PE=1 SV=1	21	57.6	59.617	202.13	262	2901200	5053200	19524000	929030	1340200	3971500	2332100	2291400	3153600	700730	1855800	4760300
A0QQT2	tr|A0QQT2|A0QQT2_MYCS2 DNA or RNA helicase of superfamily protein II OS=Mycobacterium smegmatis (strain ATCC 700084 / mc(2)155) OX=246196 GN=MSMEG_0866 PE=4 SV=1	25	51.8	62.484	201.99	125	2423200	4380000	4447600	520900	517170	435900	1981100	2560400	1034800	976080	1428400	1522100
A0QTT2	tr|A0QTT2|A0QTT2_MYCS2 ABC1 family protein OS=Mycobacterium smegmatis (strain ATCC 700084 / mc(2)155) OX=246196 GN=MSMEG_1954 PE=1 SV=1	15	42.8	47.854	201.88	80	2320300	2800200	2705700	2681200	1067100	792320	301730	152010	119860	471750	604780	914070
A0QZ83	tr|A0QZ83|A0QZ83_MYCS2 14 kDa antigen OS=Mycobacterium smegmatis (strain ATCC 700084 / mc(2)155) OX=246196 GN=MSMEG_3932 PE=3 SV=1	12	68.3	15.927	201.27	385	16094000	27099000	75856000	5768900	3768400	9651000	3210800	5010200	5167200	6825500	14792000	35735000
A0QTK2	sp|A0QTK2|MTRA_MYCS2 DNA-binding response regulator MtrA OS=Mycobacterium smegmatis (strain ATCC 700084 / mc(2)155) OX=246196 GN=mtrA PE=1 SV=1	7	43.9	25.318	200.83	202	40097000	48640000	71405000	1535600	1394500	2449400	1203500	1837600	1643700	10535000	16632000	23057000
A0R3N8	tr|A0R3N8|A0R3N8_MYCS2 [NADP+] succinate-semialdehyde dehydrogenase OS=Mycobacterium smegmatis (strain ATCC 700084 / mc(2)155) OX=246196 GN=MSMEG_5538 PE=3 SV=1	21	48.8	50.784	200.27	222	18245000	20667000	31651000	237630	269800	655670	221250	254190	164960	5707800	9774300	13341000
A0QW03	tr|A0QW03|A0QW03_MYCS2 Polyphosphate glucokinase OS=Mycobacterium smegmatis (strain ATCC 700084 / mc(2)155) OX=246196 GN=MSMEG_2760 PE=4 SV=1	8	36.4	28.13	199.72	162	3232300	5640000	10266000	2204500	1878600	3353200	6434300	4922500	5290700	732820	1995500	2108800
A0R2X1	sp|A0R2X1|GREA_MYCS2 Transcription elongation factor GreA OS=Mycobacterium smegmatis (strain ATCC 700084 / mc(2)155) OX=246196 GN=greA PE=1 SV=1	13	79.9	18.005	199.55	150	51923000	58953000	78239000	2434300	1660100	2311100	1068600	296700	601260	18014000	30195000	31285000
A0QTF7	tr|A0QTF7|A0QTF7_MYCS2 Transcriptional regulator, LytR family protein OS=Mycobacterium smegmatis (strain ATCC 700084 / mc(2)155) OX=246196 GN=MSMEG_1824 PE=3 SV=1	13	41.2	51.203	199.15	75	692810	954400	1306600	3623100	2420300	4276900	819240	712790	672270	79046	63580	151380
A0QVT1	tr|A0QVT1|A0QVT1_MYCS2 4-hydroxy-tetrahydrodipicolinate synthase OS=Mycobacterium smegmatis (strain ATCC 700084 / mc(2)155) OX=246196 GN=dapA PE=3 SV=1	12	50.3	30.883	199.15	175	27838000	48531000	58746000	261400	212560	444630	172350	97981	14491	7658500	13635000	18178000
A0QVM0	sp|A0QVM0|SYP_MYCS2 Proline--tRNA ligase OS=Mycobacterium smegmatis (strain ATCC 700084 / mc(2)155) OX=246196 GN=proS PE=1 SV=1	15	27.7	63.843	199.09	184	5432800	13673000	17847000	228230	234270	420220	334790	132790	137400	2783200	3677600	4787300
A0R2X8	tr|A0R2X8|A0R2X8_MYCS2 cystathionine beta-synthase OS=Mycobacterium smegmatis (strain ATCC 700084 / mc(2)155) OX=246196 GN=MSMEG_5270 PE=3 SV=1	18	60.9	48.781	198.98	232	8137300	11026000	15919000	233750	227410	369490	50021	163080	100950	4522600	7625000	8241200
A0QSE0	sp|A0QSE0|RS17_MYCS2 Small ribosomal subunit protein uS17 OS=Mycobacterium smegmatis (strain ATCC 700084 / mc(2)155) OX=246196 GN=rpsQ PE=1 SV=1	19	90.8	11.102	198.29	842	252800000	343350000	377720000	33960000	27026000	49081000	424310000	240310000	287280000	59793000	76452000	55332000
A0QZA1	sp|A0QZA1|Y3950_MYCS2 Universal stress protein MSMEG_3950/MSMEI_3859 OS=Mycobacterium smegmatis (strain ATCC 700084 / mc(2)155) OX=246196 GN=MSMEG_3950 PE=1 SV=1	15	69.4	31.451	198.26	374	30592000	64531000	127090000	15846000	16017000	28713000	26192000	13716000	18535000	11592000	17715000	36523000
A0QSD5	sp|A0QSD5|RS19_MYCS2 Small ribosomal subunit protein uS19 OS=Mycobacterium smegmatis (strain ATCC 700084 / mc(2)155) OX=246196 GN=rpsS PE=1 SV=1	15	80.6	10.773	196.78	677	298890000	350420000	488860000	18845000	27286000	46666000	295030000	168890000	219920000	78466000	80632000	82111000
A0R1A7	tr|A0R1A7|A0R1A7_MYCS2 Ribose 5-phosphate isomerase OS=Mycobacterium smegmatis (strain ATCC 700084 / mc(2)155) OX=246196 GN=MSMEG_4684 PE=3 SV=1	10	63.5	16.962	195.93	205	39176000	41020000	68212000	545170	578050	1067100	0	10878	32306	11089000	13044000	22081000
A0QX95	sp|A0QX95|TRPC_MYCS2 Indole-3-glycerol phosphate synthase OS=Mycobacterium smegmatis (strain ATCC 700084 / mc(2)155) OX=246196 GN=trpC PE=1 SV=1	15	61	28.37	195.62	186	19145000	21557000	30485000	540440	292590	853120	350510	238520	157630	5345000	6747800	9754100
A0QQJ3	tr|A0QQJ3|A0QQJ3_MYCS2 Metallo-beta-lactamase superfamily protein OS=Mycobacterium smegmatis (strain ATCC 700084 / mc(2)155) OX=246196 GN=MSMEG_0775 PE=4 SV=1	9	42.7	26.647	195.35	156	6289200	11536000	17215000	22128000	10762000	19887000	4839400	3085500	3275200	1849600	3230800	3907600
A0QT17	tr|A0QT17|A0QT17_MYCS2 Peptidase M20 domain-containing protein 2 OS=Mycobacterium smegmatis (strain ATCC 700084 / mc(2)155) OX=246196 GN=MSMEG_1679 PE=3 SV=1	13	38.4	40.728	194.22	237	18780000	35377000	49657000	1181000	764880	1547200	1352700	1210700	709080	6412100	10132000	15385000
A0QSP2	tr|A0QSP2|A0QSP2_MYCS2 Propanediol utilization: dehydratase, medium subunit OS=Mycobacterium smegmatis (strain ATCC 700084 / mc(2)155) OX=246196 GN=MSMEG_1548 PE=4 SV=1	12	69.5	21.571	193.95	224	24703000	35435000	37504000	979810	1165200	1007900	1099300	1876800	690410	7728000	12407000	14479000
A0QW29	tr|A0QW29|A0QW29_MYCS2 Hydrolase, alpha/beta fold family protein OS=Mycobacterium smegmatis (strain ATCC 700084 / mc(2)155) OX=246196 GN=MSMEG_2786 PE=4 SV=1	14	34.6	54.607	193.38	195	3800100	4045300	6316100	7880300	9997300	10878000	4974400	3206100	2984400	430610	279690	272580
A0R4J1	tr|A0R4J1|A0R4J1_MYCS2 Phosphoribosylamine--glycine ligase OS=Mycobacterium smegmatis (strain ATCC 700084 / mc(2)155) OX=246196 GN=purD PE=3 SV=1	11	33.6	40.012	193.02	238	24318000	35229000	49542000	1190700	536900	1538200	147410	172760	43606	5766000	8577500	10210000
A0QSY5	sp|A0QSY5|FOLD_MYCS2 Bifunctional protein FolD OS=Mycobacterium smegmatis (strain ATCC 700084 / mc(2)155) OX=246196 GN=folD PE=1 SV=1	18	66.1	29.693	192.83	209	7362100	16695000	27585000	585710	420820	1268900	384990	422460	110260	2369400	4725600	5868100
A0QQS8	tr|A0QQS8|A0QQS8_MYCS2 Short chain dehydrogenase OS=Mycobacterium smegmatis (strain ATCC 700084 / mc(2)155) OX=246196 GN=MSMEG_0863 PE=4 SV=1	21	55.7	33.209	192.62	199	4070800	7458800	13578000	15233000	4954700	8396000	4310100	2237700	1882500	1031700	1479200	1929300
A0R0R8	tr|A0R0R8|A0R0R8_MYCS2 Conserved transmembrane protein OS=Mycobacterium smegmatis (strain ATCC 700084 / mc(2)155) OX=246196 GN=MSMEG_4484 PE=4 SV=1	22	41.8	71.673	192.39	155	1874600	2231100	2583400	2317000	2942900	3194900	3092400	1711200	2084100	192350	199000	154370
A0R561	sp|A0R561|CARD_MYCS2 RNA polymerase-binding transcription factor CarD OS=Mycobacterium smegmatis (strain ATCC 700084 / mc(2)155) OX=246196 GN=carD PE=1 SV=1	10	60.5	17.934	191.87	249	28201000	61689000	87595000	3574000	2418800	2278800	3034900	1655900	2252900	11803000	24734000	27360000
A0R632	tr|A0R632|A0R632_MYCS2 Cof-like hydrolase OS=Mycobacterium smegmatis (strain ATCC 700084 / mc(2)155) OX=246196 GN=MSMEG_6407 PE=4 SV=1	4	23	28.288	191.79	62	2017900	2705000	3012500	83459	50479	0	6140600	4886000	5517400	766480	889110	504770
A0QWS5	tr|A0QWS5|A0QWS5_MYCS2 Carbamoyl-phosphate synthase large chain OS=Mycobacterium smegmatis (strain ATCC 700084 / mc(2)155) OX=246196 GN=carB PE=3 SV=1	26	26.9	119.53	191.41	199	4270500	4257500	5684300	78386	33169	79495	2397.9	6085.7	803.88	1503100	1927700	2506900
A0R3D2	tr|A0R3D2|A0R3D2_MYCS2 Large ribosomal subunit protein bL25 OS=Mycobacterium smegmatis (strain ATCC 700084 / mc(2)155) OX=246196 GN=rplY PE=1 SV=1	12	32.6	22.55	190.75	789	312050000	467700000	546090000	61790000	49141000	88329000	493290000	296970000	316360000	59689000	87708000	46299000
A0QRB4	tr|A0QRB4|A0QRB4_MYCS2 Hexapeptide transferase family protein OS=Mycobacterium smegmatis (strain ATCC 700084 / mc(2)155) OX=246196 GN=MSMEG_1055 PE=4 SV=1	21	64	27.786	190.62	366	10259000	26262000	25366000	8680000	12052000	7413400	29410000	16761000	19382000	2928100	4049600	3377500
A0R129	tr|A0R129|A0R129_MYCS2 Conserved lipoprotein lpph OS=Mycobacterium smegmatis (strain ATCC 700084 / mc(2)155) OX=246196 GN=lppH PE=4 SV=1	15	71.2	24.468	189.89	183	3206800	7961200	10037000	9864100	12833000	13979000	14143000	7177400	7066700	423240	505950	345520
A0R7J3	tr|A0R7J3|A0R7J3_MYCS2 ParB-like partition proteins OS=Mycobacterium smegmatis (strain ATCC 700084 / mc(2)155) OX=246196 GN=MSMEG_6938 PE=3 SV=1	21	58.7	37.513	189.58	175	4022800	8959600	13343000	2779100	1661600	3789900	3424200	1597700	2205900	1313400	2546300	2568900
A0QWU8	sp|A0QWU8|LPRG_MYCS2 Lipoarabinomannan carrier protein LprG OS=Mycobacterium smegmatis (strain ATCC 700084 / mc(2)155) OX=246196 GN=lprG PE=3 SV=1	8	33.9	24.108	189.56	140	5623700	5573600	11999000	58121000	37477000	41218000	8540400	10160000	6944000	580720	1143100	394800
A0QR08	tr|A0QR08|A0QR08_MYCS2 Pyrroline-5-carboxylate reductase OS=Mycobacterium smegmatis (strain ATCC 700084 / mc(2)155) OX=246196 GN=proC PE=3 SV=1	11	49	28.989	189.27	215	15562000	41977000	70262000	2460700	2060000	11571000	3301500	1851300	2762000	11391000	18000000	24056000
A0R1D1	tr|A0R1D1|A0R1D1_MYCS2 Enoyl-CoA hydratase OS=Mycobacterium smegmatis (strain ATCC 700084 / mc(2)155) OX=246196 GN=MSMEG_4709 PE=3 SV=1	10	51	25.57	189.01	181	9795800	19578000	26977000	387460	419490	850460	290730	221370	162640	3523000	5556300	7097300
A0QT14	tr|A0QT14|A0QT14_MYCS2 Adenosine deaminase OS=Mycobacterium smegmatis (strain ATCC 700084 / mc(2)155) OX=246196 GN=add PE=3 SV=1	10	29.5	39.973	187.68	82	4313300	5755100	7974000	34806	15117	69612	28061	40025	6831.5	1220700	2391400	2814600
A0R150	sp|A0R150|RL27_MYCS2 Large ribosomal subunit protein bL27 OS=Mycobacterium smegmatis (strain ATCC 700084 / mc(2)155) OX=246196 GN=rpmA PE=1 SV=1	12	72.7	9.2304	187.05	468	164970000	355170000	598690000	64031000	72302000	123820000	419980000	320670000	294670000	57153000	77004000	52592000
A0QT42	tr|A0QT42|A0QT42_MYCS2 ABC transporter OS=Mycobacterium smegmatis (strain ATCC 700084 / mc(2)155) OX=246196 GN=MSMEG_1704 PE=1 SV=1	15	47.9	38.767	186.28	169	1248000	1457700	4592700	3561300	3572300	4659700	2424000	1382200	2456200	252040	247220	395760
A0R091	tr|A0R091|A0R091_MYCS2 Adenylate cyclase, putative OS=Mycobacterium smegmatis (strain ATCC 700084 / mc(2)155) OX=246196 GN=MSMEG_4302 PE=4 SV=1	18	45.5	55.597	184.15	177	1897400	2334600	5647100	9759600	10501000	10765000	2068300	1069200	565030	420450	505040	548460
A0QPN1	sp|A0QPN1|TOPOM_MYCS2 Topoisomerase subunit TopoM OS=Mycobacterium smegmatis (strain ATCC 700084 / mc(2)155) OX=246196 GN=topoM PE=1 SV=1	31	37.3	77.224	183.82	250	2681400	5780100	7322800	5318700	3268800	5578100	1290600	699410	912840	737610	1812000	1719400
A0R7J6	tr|A0R7J6|A0R7J6_MYCS2 R3H domain-containing protein OS=Mycobacterium smegmatis (strain ATCC 700084 / mc(2)155) OX=246196 GN=MSMEG_6941 PE=4 SV=1	14	66.1	20.141	183.21	424	79570000	68327000	95144000	5841000	7713900	14257000	20249000	16145000	14434000	20191000	27064000	31121000
A0QXE2	tr|A0QXE2|A0QXE2_MYCS2 Sugar ABC transporter ATP-binding protein OS=Mycobacterium smegmatis (strain ATCC 700084 / mc(2)155) OX=246196 GN=MSMEG_3269 PE=4 SV=1	12	43.1	39.623	182.42	93	502130	1242800	2004600	6677500	3447400	7802500	1611600	1203600	1017600	61437	43593	44936
A0QSD0	sp|A0QSD0|RS10_MYCS2 Small ribosomal subunit protein uS10 OS=Mycobacterium smegmatis (strain ATCC 700084 / mc(2)155) OX=246196 GN=rpsJ PE=1 SV=1	14	72.3	11.433	182.22	589	111630000	227110000	307230000	68072000	45902000	77668000	409070000	330580000	284990000	22799000	46833000	22441000
A0R185	tr|A0R185|A0R185_MYCS2 Sugar kinase, ribokinase family protein OS=Mycobacterium smegmatis (strain ATCC 700084 / mc(2)155) OX=246196 GN=MSMEG_4661 PE=4 SV=1	11	44	34.755	181.91	119	5700000	12435000	14831000	156990	102600	57118	4447.3	0	0	2494900	4619200	4090500
A0QPG2	tr|A0QPG2|A0QPG2_MYCS2 Rmt2 protein OS=Mycobacterium smegmatis (strain ATCC 700084 / mc(2)155) OX=246196 GN=MSMEG_0387 PE=4 SV=1	14	53.3	28.048	181.72	250	4552800	4756800	9529300	10015000	11097000	17423000	5279300	4714200	4005400	825770	892020	705460
A0QNG2	tr|A0QNG2|A0QNG2_MYCS2 non-specific serine/threonine protein kinase OS=Mycobacterium smegmatis (strain ATCC 700084 / mc(2)155) OX=246196 GN=pknA PE=4 SV=1	15	47.5	44.616	181.7	305	6011700	12884000	19408000	12439000	17612000	18579000	17968000	8394800	11743000	875180	1379400	1143500
A0R0B2	sp|A0R0B2|FABD_MYCS2 Malonyl CoA-acyl carrier protein transacylase OS=Mycobacterium smegmatis (strain ATCC 700084 / mc(2)155) OX=246196 GN=fabD PE=1 SV=1	7	31.7	29.675	181.58	135	12548000	17447000	31346000	340690	190070	356470	429630	62421	183730	5825600	9065600	16712000
A0QWY3	tr|A0QWY3|A0QWY3_MYCS2 Quinone oxidoreductase OS=Mycobacterium smegmatis (strain ATCC 700084 / mc(2)155) OX=246196 GN=MSMEG_3106 PE=4 SV=1	10	42.4	35.542	181.46	194	26021000	45106000	46340000	881380	552790	1571000	501000	299420	211050	8709300	14433000	17541000
A0QRR9	tr|A0QRR9|A0QRR9_MYCS2 Serine/threonine-protein kinase PknE, putative OS=Mycobacterium smegmatis (strain ATCC 700084 / mc(2)155) OX=246196 GN=MSMEG_1215 PE=4 SV=1	11	62.3	22.678	181.27	58	516230	3325800	6359400	1427200	2176300	5789600	0	0	4900.2	468210	865530	915260
A0R0W7	tr|A0R0W7|A0R0W7_MYCS2 Sulfate-binding protein OS=Mycobacterium smegmatis (strain ATCC 700084 / mc(2)155) OX=246196 GN=MSMEG_4533 PE=3 SV=1	16	55	36.683	180.55	297	3448700	6758200	6364600	6304500	11136000	13690000	4662300	3509300	3495500	606290	762260	525690
A0QYW5	tr|A0QYW5|A0QYW5_MYCS2 Hydrolase OS=Mycobacterium smegmatis (strain ATCC 700084 / mc(2)155) OX=246196 GN=MSMEG_3810 PE=4 SV=1	9	43.6	24.631	180.37	133	16838000	23022000	31810000	643830	106430	614880	0	43262	45126	5698900	8017700	9364000
A0R2B7	tr|A0R2B7|A0R2B7_MYCS2 NAD-dependent malic enzyme OS=Mycobacterium smegmatis (strain ATCC 700084 / mc(2)155) OX=246196 GN=MSMEG_5055 PE=3 SV=1	16	49.5	39.117	180.19	152	5806200	7873800	21228000	73063	201740	152720	36435	33643	63511	1680300	3392400	3391200
A0QR05	tr|A0QR05|A0QR05_MYCS2 Transmembrane protein OS=Mycobacterium smegmatis (strain ATCC 700084 / mc(2)155) OX=246196 GN=MSMEG_0940 PE=4 SV=1	13	39	38.015	180.18	163	8683600	11528000	14859000	17335000	20694000	21799000	10074000	5146100	5121800	1373500	1420600	1772700
A0R193	tr|A0R193|A0R193_MYCS2 Oxidoreductase alpha (Molybdopterin) subunit OS=Mycobacterium smegmatis (strain ATCC 700084 / mc(2)155) OX=246196 GN=MSMEG_4668 PE=3 SV=1	31	53.6	84.328	180.03	163	871330	2700300	2885500	2543200	1393400	2911900	1349800	813520	829300	328530	666240	775440
A0QSL6	sp|A0QSL6|RS11_MYCS2 Small ribosomal subunit protein uS11 OS=Mycobacterium smegmatis (strain ATCC 700084 / mc(2)155) OX=246196 GN=rpsK PE=1 SV=1	9	50.7	14.641	179.69	422	220510000	337180000	471330000	42053000	35699000	81901000	420910000	342770000	282670000	61575000	68405000	48069000
A0QYG3	sp|A0QYG3|GCSH_MYCS2 Glycine cleavage system H protein OS=Mycobacterium smegmatis (strain ATCC 700084 / mc(2)155) OX=246196 GN=gcvH PE=1 SV=1	2	29	13.84	179.5	76	1379800	1688900	3248600	425960	357060	384080	158360	94518	87296	1264100	2723000	2475400
A0QUX7	sp|A0QUX7|ILVH_MYCS2 Acetolactate synthase small subunit OS=Mycobacterium smegmatis (strain ATCC 700084 / mc(2)155) OX=246196 GN=ilvH PE=1 SV=1	10	57.6	18.395	179.39	206	18746000	21550000	32762000	4499600	3500300	8944400	33019000	18748000	20991000	4639900	5577300	5720500
A0QTS9	tr|A0QTS9|A0QTS9_MYCS2 Conserved domain protein OS=Mycobacterium smegmatis (strain ATCC 700084 / mc(2)155) OX=246196 GN=MSMEG_1951 PE=4 SV=1	17	64.5	24.748	178.93	163	7130800	18690000	8360800	19725000	21436000	8869700	2943800	1720500	446490	1787900	3177600	2693800
A0R684	tr|A0R684|A0R684_MYCS2 Ferredoxin-dependent glutamate synthase 1 OS=Mycobacterium smegmatis (strain ATCC 700084 / mc(2)155) OX=246196 GN=MSMEG_6459 PE=3 SV=1	24	20.6	167.12	178.64	163	2370700	5366600	4582400	74858	59790	81649	71945	42814	38838	754670	1065800	1285000
A0QXP3	tr|A0QXP3|A0QXP3_MYCS2 Alcohol dehydrogenase OS=Mycobacterium smegmatis (strain ATCC 700084 / mc(2)155) OX=246196 GN=MSMEG_3375 PE=3 SV=1	19	45.3	61.298	177.85	195	1517900	2653800	3342600	3402800	2799200	3014100	3573200	2998900	2482200	245920	304180	213360
A0R771	tr|A0R771|A0R771_MYCS2 ABC transporter ATP-binding protein OS=Mycobacterium smegmatis (strain ATCC 700084 / mc(2)155) OX=246196 GN=MSMEG_6802 PE=4 SV=1	11	54.8	27.972	177.37	130	2478400	6005400	4927200	10055000	9404100	7516700	8009000	5165600	5799700	347450	392790	124740
A0QTS3	tr|A0QTS3|A0QTS3_MYCS2 Ion channel membrane protein OS=Mycobacterium smegmatis (strain ATCC 700084 / mc(2)155) OX=246196 GN=MSMEG_1945 PE=4 SV=1	8	25	39.147	177.29	124	2151900	3339400	7438900	6538900	6863200	9560300	3764600	2773800	3062200	236350	517880	608090
A0R7K1	sp|A0R7K1|DNAA_MYCS2 Chromosomal replication initiator protein DnaA OS=Mycobacterium smegmatis (strain ATCC 700084 / mc(2)155) OX=246196 GN=dnaA PE=2 SV=1	17	39.9	56.663	177.02	122	4499000	5973500	6515600	1942000	1464400	1615800	939230	1734900	720150	1332600	1615700	2145500
A0QNE2	tr|A0QNE2|A0QNE2_MYCS2 DUF3566 domain-containing protein OS=Mycobacterium smegmatis (strain ATCC 700084 / mc(2)155) OX=246196 GN=MSMEG_0007 PE=4 SV=1	7	47.7	27.228	176.03	264	16603000	28143000	20508000	24760000	30987000	45547000	28378000	12330000	15196000	2978000	2391500	2540600
A0R102	sp|A0R102|RS20_MYCS2 Small ribosomal subunit protein bS20 OS=Mycobacterium smegmatis (strain ATCC 700084 / mc(2)155) OX=246196 GN=rpsT PE=1 SV=1	10	64	9.5329	175.8	289	246380000	238410000	278730000	49670000	25142000	31792000	118500000	70640000	148560000	69643000	53040000	51479000
A0QSL9	sp|A0QSL9|RL17_MYCS2 Large ribosomal subunit protein bL17 OS=Mycobacterium smegmatis (strain ATCC 700084 / mc(2)155) OX=246196 GN=rplQ PE=1 SV=1	13	46.2	21.854	175.4	357	25383000	23086000	24093000	16967000	8403600	13785000	41117000	42660000	40830000	7232100	10013000	5669500
A0QPF7	tr|A0QPF7|A0QPF7_MYCS2 Mmpl4b OS=Mycobacterium smegmatis (strain ATCC 700084 / mc(2)155) OX=246196 GN=mmpL4b PE=4 SV=1	12	17.2	107.59	173.84	128	901680	1121000	1271700	3013900	3091200	2797900	633840	444670	376140	22004	48446	10281
A0R607	sp|A0R607|DPRE1_MYCS2 Decaprenylphosphoryl-beta-D-ribose oxidase OS=Mycobacterium smegmatis (strain ATCC 700084 / mc(2)155) OX=246196 GN=dprE1 PE=1 SV=2	21	52.6	50.377	172.54	209	3202300	4036000	4687600	3397300	2586900	5057100	2999900	2666200	2774300	801910	960120	900270
A0QVM3	sp|A0QVM3|RIMP_MYCS2 Ribosome maturation factor RimP OS=Mycobacterium smegmatis (strain ATCC 700084 / mc(2)155) OX=246196 GN=rimP PE=1 SV=1	9	73.5	19.344	171.16	80	7041300	7888700	9326600	186880	836950	1501500	2109100	1765300	1525500	2189300	2845900	2891200
A0R4I0	sp|A0R4I0|PUR7_MYCS2 Phosphoribosylaminoimidazole-succinocarboxamide synthase OS=Mycobacterium smegmatis (strain ATCC 700084 / mc(2)155) OX=246196 GN=purC PE=1 SV=1	13	54.5	33.101	171.03	145	12913000	12437000	15279000	181750	111020	162820	11838	13657	5336.4	3798500	4786000	7233600
A0QWK5	tr|A0QWK5|A0QWK5_MYCS2 Peptidyl-prolyl cis-trans isomerase OS=Mycobacterium smegmatis (strain ATCC 700084 / mc(2)155) OX=246196 GN=MSMEG_2974 PE=3 SV=1	6	30.3	29.656	170.38	230	9670800	14084000	14890000	30964000	23999000	13535000	16926000	11794000	10993000	1768300	1894200	2287500
A0R2G5	sp|A0R2G5|DAPD_MYCS2 2,3,4,5-tetrahydropyridine-2,6-dicarboxylate N-succinyltransferase OS=Mycobacterium smegmatis (strain ATCC 700084 / mc(2)155) OX=246196 GN=dapD PE=3 SV=1	11	40.8	32.45	170.3	211	38156000	49601000	53926000	385930	428920	636570	73445	34318	39972	11066000	16805000	20961000
A0QV43	tr|A0QV43|A0QV43_MYCS2 Signal peptidase I OS=Mycobacterium smegmatis (strain ATCC 700084 / mc(2)155) OX=246196 GN=lepB PE=3 SV=1	15	71.3	31.178	169.81	124	2905200	3898900	4286100	10706000	9869100	8514600	7771400	5808300	4102800	211250	181240	198890
A0QT00	tr|A0QT00|A0QT00_MYCS2 D-alanyl-D-alanine carboxypeptidase OS=Mycobacterium smegmatis (strain ATCC 700084 / mc(2)155) OX=246196 GN=MSMEG_1661 PE=3 SV=1	11	36.3	41.083	169.56	63	406400	532330	517100	3768900	1701900	1898200	517640	480960	428900	82897	40183	109620
A0QQX7	tr|A0QQX7|A0QQX7_MYCS2 3-hydroxybutyryl-CoA dehydrogenase OS=Mycobacterium smegmatis (strain ATCC 700084 / mc(2)155) OX=246196 GN=MSMEG_0912 PE=4 SV=1	9	43.4	30.681	169.25	98	4698700	4360000	4824900	339950	145460	282310	7898.4	0	6653.9	1263600	2747700	2769700
A0R665	sp|A0R665|ETHA_MYCS2 FAD-containing monooxygenase EthA OS=Mycobacterium smegmatis (strain ATCC 700084 / mc(2)155) OX=246196 GN=ethA PE=3 SV=1	22	36.4	55.099	169.13	217	1753600	4065800	5449200	3747500	3179000	4181900	4831400	2800600	2569200	634090	845290	507070
A0QU58	sp|A0QU58|RF2_MYCS2 Peptide chain release factor 2 OS=Mycobacterium smegmatis (strain ATCC 700084 / mc(2)155) OX=246196 GN=prfB PE=1 SV=1	18	45.9	41.242	168.99	283	11994000	15426000	21526000	343970	593130	955700	6962400	4744200	2992500	3187700	5314400	6325400
A0QPN2	sp|A0QPN2|TOPON_MYCS2 Topoisomerase subunit TopoN OS=Mycobacterium smegmatis (strain ATCC 700084 / mc(2)155) OX=246196 GN=topoN PE=1 SV=2	24	38.5	74.444	168.93	279	3159200	6733800	9978000	5229900	4787300	6438400	1143400	551970	327750	980770	1800000	2495300
A0QS52	tr|A0QS52|A0QS52_MYCS2 ABC1 family protein OS=Mycobacterium smegmatis (strain ATCC 700084 / mc(2)155) OX=246196 GN=MSMEG_1353 PE=4 SV=1	21	44.8	52.347	168.19	282	3415500	7090100	7576000	4770200	3526100	5346000	1736100	984840	1156300	876430	1608800	1301300
A0R566	sp|A0R566|CYNT_MYCS2 Carbonic anhydrase OS=Mycobacterium smegmatis (strain ATCC 700084 / mc(2)155) OX=246196 GN=cynT PE=1 SV=1	8	39.3	21.714	168.02	94	14841000	12599000	14200000	139640	155760	186120	42827	297390	70617	4252000	5392200	7425400
A0R5G4	tr|A0R5G4|A0R5G4_MYCS2 Transmembrane protein OS=Mycobacterium smegmatis (strain ATCC 700084 / mc(2)155) OX=246196 GN=MSMEG_6182 PE=4 SV=1	5	35.5	18.573	167.6	142	28120000	18801000	28920000	53852000	47329000	71843000	16750000	9516400	8643200	3276900	2383900	2072700
A0R3Z0	tr|A0R3Z0|A0R3Z0_MYCS2 Membrane protein OS=Mycobacterium smegmatis (strain ATCC 700084 / mc(2)155) OX=246196 GN=MSMEG_5644 PE=4 SV=1	13	26	70.623	167.43	81	197500	768520	1131200	1723000	1821900	2192700	1407300	652470	873420	50351	39199	41819
A0QUY3	tr|A0QUY3|A0QUY3_MYCS2 3-isopropylmalate dehydrogenase OS=Mycobacterium smegmatis (strain ATCC 700084 / mc(2)155) OX=246196 GN=leuB PE=3 SV=1	15	53.2	35.858	166.61	173	25666000	24511000	37845000	351650	254630	508630	45726	69013	0	5818600	6547700	12252000
A0QUZ3	tr|A0QUZ3|A0QUZ3_MYCS2 Polyphosphate kinase OS=Mycobacterium smegmatis (strain ATCC 700084 / mc(2)155) OX=246196 GN=ppk PE=3 SV=1	24	32.2	82.056	166.58	194	4672200	9364900	13503000	443020	328010	588330	128780	119370	58232	1780600	3325700	4304200
A0QYT3	tr|A0QYT3|A0QYT3_MYCS2 Phenylalanine--tRNA ligase beta subunit OS=Mycobacterium smegmatis (strain ATCC 700084 / mc(2)155) OX=246196 GN=pheT PE=3 SV=1	28	42.3	88.65	165.41	198	4989100	7727000	11741000	77595	63447	223820	46131	74458	12990	2187500	3910600	4069000
A0QW60	tr|A0QW60|A0QW60_MYCS2 Uncharacterized protein OS=Mycobacterium smegmatis (strain ATCC 700084 / mc(2)155) OX=246196 GN=MSMEG_2820 PE=4 SV=1	13	45.5	41.078	164.93	156	1559400	2480500	2167700	2769900	2589600	2141100	3105200	2470200	1890700	184040	174000	154250
A0QYS6	sp|A0QYS6|ASSY_MYCS2 Argininosuccinate synthase OS=Mycobacterium smegmatis (strain ATCC 700084 / mc(2)155) OX=246196 GN=argG PE=3 SV=1	16	35.1	43.968	164.89	117	7377200	10526000	12997000	282500	179360	110230	23499	52772	2946.7	2417900	3412700	5285900
A0QR03	tr|A0QR03|A0QR03_MYCS2 DUF3109 family protein OS=Mycobacterium smegmatis (strain ATCC 700084 / mc(2)155) OX=246196 GN=MSMEG_0938 PE=4 SV=1	16	59.8	29.869	164.56	183	6047700	9068900	13294000	10319000	7255800	20044000	10602000	3867000	6512300	832610	1459700	1477500
A0R614	tr|A0R614|A0R614_MYCS2 Probable arabinosyltransferase A OS=Mycobacterium smegmatis (strain ATCC 700084 / mc(2)155) OX=246196 GN=MSMEG_6389 PE=1 SV=1	17	23	116.78	164.45	209	1511700	2832500	2708200	3540100	4129600	3190000	4173100	2617100	2546300	200830	219150	182640
A0QQP8	sp|A0QQP8|DEF_MYCS2 Peptide deformylase OS=Mycobacterium smegmatis (strain ATCC 700084 / mc(2)155) OX=246196 GN=def PE=3 SV=1	6	27.4	21.208	164.12	91	10530000	9374000	8814900	310770	93951	328290	1794600	1400000	1382100	2414900	3779500	4556700
A0QWJ2	tr|A0QWJ2|A0QWJ2_MYCS2 Protein translocase subunit SecD OS=Mycobacterium smegmatis (strain ATCC 700084 / mc(2)155) OX=246196 GN=secD PE=3 SV=1	12	18.7	63.646	163.92	138	838700	1568900	3317000	3309100	3967600	4700900	3507300	2074200	1874600	94842	239080	44640
A0QRN4	tr|A0QRN4|A0QRN4_MYCS2 N-carbamoyl-L-amino acid hydrolase OS=Mycobacterium smegmatis (strain ATCC 700084 / mc(2)155) OX=246196 GN=MSMEG_1180 PE=3 SV=1	14	52.5	42.532	163.55	230	12762000	17151000	35663000	556860	437450	1145900	545170	686550	348670	4801400	5940600	8961300
A0QWN0	tr|A0QWN0|A0QWN0_MYCS2 Metallopeptidase, zinc binding OS=Mycobacterium smegmatis (strain ATCC 700084 / mc(2)155) OX=246196 GN=MSMEG_3000 PE=4 SV=1	6	27.3	31.421	163	105	1231100	3599000	5231400	4151200	3361300	5313300	3327400	2177700	1640400	369170	824060	853270
A0QVZ5	tr|A0QVZ5|A0QVZ5_MYCS2 RNA polymerase sigma factor OS=Mycobacterium smegmatis (strain ATCC 700084 / mc(2)155) OX=246196 GN=MSMEG_2752 PE=3 SV=1	13	35.1	36.069	162.78	35	1602600	3528600	2320800	27729	118590	0	552000	733190	536570	511350	1379400	878140
A0QSJ2	tr|A0QSJ2|A0QSJ2_MYCS2 Methylmalonate-semialdehyde dehydrogenase OS=Mycobacterium smegmatis (strain ATCC 700084 / mc(2)155) OX=246196 GN=mmsA PE=4 SV=1	14	41.1	54.303	162.6	126	2295000	4202000	8519300	91859	66741	114700	34774	5782.1	1023.6	1108500	2710700	2909700
A0QYP9	tr|A0QYP9|A0QYP9_MYCS2 GTPase Der OS=Mycobacterium smegmatis (strain ATCC 700084 / mc(2)155) OX=246196 GN=der PE=3 SV=1	17	38.4	51.133	162.42	206	3252100	8218000	12656000	277430	214330	43110	7420800	4308000	4201600	1097300	1745800	2092000
A0QQM2	tr|A0QQM2|A0QQM2_MYCS2 Hydrolase OS=Mycobacterium smegmatis (strain ATCC 700084 / mc(2)155) OX=246196 GN=MSMEG_0806 PE=3 SV=1	18	41	52.898	161.98	208	1787900	3330500	4588800	6955000	7376400	7959800	3950000	2838900	2225800	345790	345900	278960
A0QSQ1	sp|A0QSQ1|GLMM_MYCS2 Phosphoglucosamine mutase OS=Mycobacterium smegmatis (strain ATCC 700084 / mc(2)155) OX=246196 GN=glmM PE=3 SV=1	14	38.2	46.554	161.87	148	14814000	16409000	16417000	536670	351650	718120	71468	30219	25823	4667600	5829500	8032500
A0QS72	tr|A0QS72|A0QS72_MYCS2 Ribose ABC transporter, periplasmic binding protein OS=Mycobacterium smegmatis (strain ATCC 700084 / mc(2)155) OX=246196 GN=MSMEG_1374 PE=4 SV=1	9	33	35.638	161.72	67	441220	2339900	4823900	6290000	8243200	4335900	4979800	3877900	3454500	208220	385540	269590
A0QSU5	tr|A0QSU5|A0QSU5_MYCS2 FAD dependent oxidoreductase OS=Mycobacterium smegmatis (strain ATCC 700084 / mc(2)155) OX=246196 GN=MSMEG_1604 PE=4 SV=1	21	41.9	62.879	161.46	209	1988000	2454600	4849700	2247300	2831000	3488500	5708700	3818000	4391400	479080	610910	544060
A0R5E1	sp|A0R5E1|CSPA_MYCS2 Probable cold shock protein A OS=Mycobacterium smegmatis (strain ATCC 700084 / mc(2)155) OX=246196 GN=cspA PE=1 SV=1	7	86.6	7.3471	161.11	612	301730000	175680000	224350000	17682000	10190000	20900000	16951000	16725000	14593000	58717000	67416000	77814000
A0QQD0	tr|A0QQD0|A0QQD0_MYCS2 Chaperone protein DnaJ OS=Mycobacterium smegmatis (strain ATCC 700084 / mc(2)155) OX=246196 GN=dnaJ PE=3 SV=1	19	50.3	41.107	160.88	273	2128000	10167000	10963000	5338200	8062100	15275000	5492900	4310200	4394600	698340	1566400	1225600
A0QW31	tr|A0QW31|A0QW31_MYCS2 ATP/GTP-binding integral membrane protein OS=Mycobacterium smegmatis (strain ATCC 700084 / mc(2)155) OX=246196 GN=MSMEG_2788 PE=4 SV=1	12	45.5	37.149	160.39	101	5368900	4341300	8076300	350650	181320	190420	28549	10678	1116.4	1533800	1549700	3311200
A0QVX4	tr|A0QVX4|A0QVX4_MYCS2 Glutamate transport ATP-binding protein GluA OS=Mycobacterium smegmatis (strain ATCC 700084 / mc(2)155) OX=246196 GN=MSMEG_2728 PE=4 SV=1	11	56.7	28.269	160.03	175	11342000	9012600	11379000	14034000	15564000	29598000	14475000	9720800	9394400	1289200	816900	1235800
A0R059	tr|A0R059|A0R059_MYCS2 Adenosine kinase OS=Mycobacterium smegmatis (strain ATCC 700084 / mc(2)155) OX=246196 GN=MSMEG_4270 PE=4 SV=1	9	41.8	34.854	159.89	143	9465900	8233200	11711000	123610	100910	468020	9081.9	19724	5504.5	2220600	3626000	4716600
A0QP13	tr|A0QP13|A0QP13_MYCS2 Conserved transmembrane protein OS=Mycobacterium smegmatis (strain ATCC 700084 / mc(2)155) OX=246196 GN=MSMEG_0236 PE=4 SV=1	6	45	23.971	159.65	83	1760400	3518600	2559100	2761600	3192400	2163600	2087800	1566400	1499900	117520	73294	61220
A0QW19	sp|A0QW19|DXS_MYCS2 1-deoxy-D-xylulose-5-phosphate synthase OS=Mycobacterium smegmatis (strain ATCC 700084 / mc(2)155) OX=246196 GN=dxs PE=3 SV=1	18	35.7	68.034	159.21	186	2765900	3416100	5843600	3406400	2058200	4201300	915950	463270	389840	613620	758230	700200
A0QXB2	tr|A0QXB2|A0QXB2_MYCS2 ATP-binding protein OS=Mycobacterium smegmatis (strain ATCC 700084 / mc(2)155) OX=246196 GN=MSMEG_3237 PE=4 SV=1	13	43.7	28.377	158.59	152	575280	1563000	2120400	4939400	6525000	9637700	4122600	3018300	2456600	71337	51288	50089
A0R692	sp|A0R692|DPS_MYCS2 DNA protection during starvation protein OS=Mycobacterium smegmatis (strain ATCC 700084 / mc(2)155) OX=246196 GN=dps PE=1 SV=1	8	41.5	20.27	158.18	163	33658000	62488000	12825000	1463300	1047100	405540	1086300	278160	161530	8197500	21561000	3839400
A0QX55	tr|A0QX55|A0QX55_MYCS2 DNA-directed DNA polymerase OS=Mycobacterium smegmatis (strain ATCC 700084 / mc(2)155) OX=246196 GN=MSMEG_3178 PE=4 SV=1	25	25.7	129.21	158.1	141	1944700	2867800	3353700	280550	199390	371610	387790	296860	219910	545930	1107500	1264300
A0R2J4	tr|A0R2J4|A0R2J4_MYCS2 Helix-turn-helix motif OS=Mycobacterium smegmatis (strain ATCC 700084 / mc(2)155) OX=246196 GN=MSMEG_5136 PE=4 SV=1	12	60.7	16.674	158.09	252	61852000	127660000	250060000	2555800	2225600	5549200	1622400	674070	1581800	26676000	55852000	93902000
A0R562	tr|A0R562|A0R562_MYCS2 LpqE protein OS=Mycobacterium smegmatis (strain ATCC 700084 / mc(2)155) OX=246196 GN=MSMEG_6078 PE=1 SV=1	4	26.9	19.108	157.21	151	1357800	3640800	2545800	159370000	233450000	120580000	5721700	7486000	5767000	365430	286270	474250
A0QNG5	tr|A0QNG5|A0QNG5_MYCS2 Protein phosphatase 2C OS=Mycobacterium smegmatis (strain ATCC 700084 / mc(2)155) OX=246196 GN=MSMEG_0033 PE=4 SV=1	17	37.9	53.329	156.73	185	2498700	4235500	4176300	5739100	3725700	6495400	4811800	2712600	2356900	290750	202920	187610
A0QS64	tr|A0QS64|A0QS64_MYCS2 ABC transporter, ATP-binding protein OS=Mycobacterium smegmatis (strain ATCC 700084 / mc(2)155) OX=246196 GN=MSMEG_1366 PE=1 SV=1	13	38.3	38.965	156.06	177	2392100	3153100	3064100	7288100	6276400	14228000	1236000	2266400	754520	398970	274470	532800
A0QTF2	tr|A0QTF2|A0QTF2_MYCS2 N5-carboxyaminoimidazole ribonucleotide synthase OS=Mycobacterium smegmatis (strain ATCC 700084 / mc(2)155) OX=246196 GN=purK PE=3 SV=1	16	63	43.803	155.95	173	9519700	7544700	13514000	344560	75652	132240	7461.2	40470	6224	2815900	2893100	5652800
A0QPG9	tr|A0QPG9|A0QPG9_MYCS2 Uncharacterized protein OS=Mycobacterium smegmatis (strain ATCC 700084 / mc(2)155) OX=246196 GN=MSMEG_0394 PE=4 SV=1	7	71.4	9.1947	155.71	135	13827000	17813000	21406000	25347000	20419000	37670000	4476500	3012500	3082600	2475600	2649300	2343900
A0QZ48	sp|A0QZ48|PUP_MYCS2 Prokaryotic ubiquitin-like protein Pup OS=Mycobacterium smegmatis (strain ATCC 700084 / mc(2)155) OX=246196 GN=pup PE=1 SV=1	5	43.8	6.9543	155.01	189	75398000	179580000	274780000	27590000	22331000	45774000	13829000	5550700	9352100	38923000	69129000	94627000
A0R1Y2	tr|A0R1Y2|A0R1Y2_MYCS2 glycogen phosphorylase OS=Mycobacterium smegmatis (strain ATCC 700084 / mc(2)155) OX=246196 GN=MSMEG_4915 PE=3 SV=1	23	33.6	95.917	154.51	198	2824200	9052800	12233000	191390	110560	487130	349810	235650	255950	1261600	2905000	2911100
A0R3H9	tr|A0R3H9|A0R3H9_MYCS2 Type I antifreeze protein OS=Mycobacterium smegmatis (strain ATCC 700084 / mc(2)155) OX=246196 GN=MSMEG_5479 PE=4 SV=1	3	38.7	10.692	154.44	29	2531200	5072000	5474600	600180	349450	679520	288400	113000	150740	1695100	2909400	3951000
A0R174	tr|A0R174|A0R174_MYCS2 Phytanoyl-CoA dioxygenase OS=Mycobacterium smegmatis (strain ATCC 700084 / mc(2)155) OX=246196 GN=MSMEG_4649 PE=4 SV=1	11	42	42.639	154.17	137	9619400	16712000	19236000	487300	108330	273100	79992	42625	48437	3156000	5127900	4936400
A0QP12	tr|A0QP12|A0QP12_MYCS2 Probable conserved membrane protein OS=Mycobacterium smegmatis (strain ATCC 700084 / mc(2)155) OX=246196 GN=MSMEG_0235 PE=4 SV=1	5	35.4	22.428	154.07	115	1085800	2717400	2109300	6294600	4728900	4733700	4590100	3430800	2797100	284700	167210	126240
A0R4C0	sp|A0R4C0|PSTB_MYCS2 Phosphate import ATP-binding protein PstB OS=Mycobacterium smegmatis (strain ATCC 700084 / mc(2)155) OX=246196 GN=pstB PE=3 SV=1	14	57.8	28.101	153.44	165	479000	4932100	7234200	12658000	13628000	16022000	7041400	5214900	3381000	108570	253980	275460
A0QWQ9	sp|A0QWQ9|AROC_MYCS2 Chorismate synthase OS=Mycobacterium smegmatis (strain ATCC 700084 / mc(2)155) OX=246196 GN=aroC PE=3 SV=1	16	50.9	41.943	153.13	193	16650000	16349000	21811000	357530	75704	508170	74191	16041	11262	4792900	6370300	8495200
A0QQY8	tr|A0QQY8|A0QQY8_MYCS2 DUF2993 domain-containing protein OS=Mycobacterium smegmatis (strain ATCC 700084 / mc(2)155) OX=246196 GN=MSMEG_0923 PE=4 SV=1	7	41.8	32.593	152.91	145	4644500	7286700	8522100	9752200	10478000	7976400	16152000	9510000	7943300	663920	388460	262410
A0R4S7	sp|A0R4S7|ACDH2_MYCS2 Acetaldehyde dehydrogenase 2 OS=Mycobacterium smegmatis (strain ATCC 700084 / mc(2)155) OX=246196 GN=mhpF PE=3 SV=2	9	45.9	32.323	152.82	108	1277000	10363000	20362000	177060	199050	594150	15298	314960	51700	1005600	2799300	2404100
A0R2T0	tr|A0R2T0|A0R2T0_MYCS2 Ribosome-binding ATPase YchF OS=Mycobacterium smegmatis (strain ATCC 700084 / mc(2)155) OX=246196 GN=ychF PE=3 SV=1	15	54.3	39.328	152.43	151	4847900	14339000	19050000	342880	280440	541890	744820	171160	696630	2381600	5034900	5144700
A0QYD5	tr|A0QYD5|A0QYD5_MYCS2 Luciferase-like domain-containing protein OS=Mycobacterium smegmatis (strain ATCC 700084 / mc(2)155) OX=246196 GN=MSMEG_3620 PE=4 SV=1	13	42.1	33.972	152.22	245	20733000	23493000	29293000	601750	271600	886600	75085	109760	34035	6104100	8903600	12396000
Q9AFI5	sp|Q9AFI5|SSB_MYCS2 Single-stranded DNA-binding protein OS=Mycobacterium smegmatis (strain ATCC 700084 / mc(2)155) OX=246196 GN=ssb PE=1 SV=1	9	75.8	17.401	152.15	122	29853000	48719000	52309000	3253700	1893900	3330600	1776000	1406300	959480	12988000	5229700	23059000
A0QQF0	tr|A0QQF0|A0QQF0_MYCS2 Chaperone protein ClpB OS=Mycobacterium smegmatis (strain ATCC 700084 / mc(2)155) OX=246196 GN=clpB PE=3 SV=1	38	34.1	92.896	152.02	180	3429400	7695800	12579000	386970	270600	953170	1496100	915240	1144200	1039600	2075800	2539300
A0QXF4	tr|A0QXF4|A0QXF4_MYCS2 Spermidine/putrescine import ATP-binding protein PotA OS=Mycobacterium smegmatis (strain ATCC 700084 / mc(2)155) OX=246196 GN=potA PE=3 SV=1	16	48.8	45.926	151.86	145	1359400	2900300	4543400	6863400	4391400	7172600	2381800	1101300	1049100	83663	204230	195200
A0QZB3	tr|A0QZB3|A0QZB3_MYCS2 Lactate 2-monooxygenase OS=Mycobacterium smegmatis (strain ATCC 700084 / mc(2)155) OX=246196 GN=MSMEG_3962 PE=3 SV=1	13	36.3	42.747	151.57	120	4777300	13301000	20758000	343550	232990	395650	77681	14122	57166	1723200	4483000	4639400
A0QYE8	sp|A0QYE8|GUAB1_MYCS2 GMP reductase OS=Mycobacterium smegmatis (strain ATCC 700084 / mc(2)155) OX=246196 GN=guaB1 PE=1 SV=1	14	52.3	49.593	151.54	112	4678800	5102800	8681900	71695	134390	408460	10177	51302	2318.9	1842800	2606500	3165300
A0QT51	tr|A0QT51|A0QT51_MYCS2 Ribulokinase OS=Mycobacterium smegmatis (strain ATCC 700084 / mc(2)155) OX=246196 GN=araB PE=3 SV=1	12	24.7	60.402	151.46	113	2101700	3213600	21764000	20974	4881.7	402520	0	0	76168	761200	1033300	9424800
A0R6D6	tr|A0R6D6|A0R6D6_MYCS2 Acyl-CoA dehydrogenase domain protein OS=Mycobacterium smegmatis (strain ATCC 700084 / mc(2)155) OX=246196 GN=MSMEG_6511 PE=3 SV=1	12	34	42.489	151.08	169	7800400	19008000	30328000	547480	654510	992320	868980	694660	545040	4017800	7610500	10301000
A0QNJ0	sp|A0QNJ0|ECCB1_MYCS2 ESX-1 secretion system ATPase EccB1 OS=Mycobacterium smegmatis (strain ATCC 700084 / mc(2)155) OX=246196 GN=eccB1 PE=1 SV=1	17	45.5	51.022	151.05	183	1619300	1485900	2281400	4405200	3864100	4178700	2336600	1992700	1180500	197290	299420	319220
A0QNN0	tr|A0QNN0|A0QNN0_MYCS2 Acyl-CoA dehydrogenase OS=Mycobacterium smegmatis (strain ATCC 700084 / mc(2)155) OX=246196 GN=MSMEG_0102 PE=3 SV=1	19	47.2	45.415	150.52	206	8606200	15392000	15617000	625270	478200	912090	755110	349270	445070	2960700	4986100	5497800
A0R724	tr|A0R724|A0R724_MYCS2 MaoC like domain protein OS=Mycobacterium smegmatis (strain ATCC 700084 / mc(2)155) OX=246196 GN=MSMEG_6754 PE=1 SV=1	11	32.5	36.926	150.24	177	14811000	22231000	39506000	499160	376180	624450	263600	217640	84937	5327700	8497600	9672800
A0R157	tr|A0R157|A0R157_MYCS2 Saccharopine dehydrogenase OS=Mycobacterium smegmatis (strain ATCC 700084 / mc(2)155) OX=246196 GN=MSMEG_4632 PE=3 SV=1	12	32.7	43.633	150.19	242	3708500	10913000	14209000	5492700	2676600	4732300	2186300	997600	1218700	1476900	3296900	4033100
A0QNL1	sp|A0QNL1|MYCP1_MYCS2 Mycosin-1 OS=Mycobacterium smegmatis (strain ATCC 700084 / mc(2)155) OX=246196 GN=mycP1 PE=1 SV=1	5	14.9	46.453	150.05	77	282180	1558400	4706400	6586600	9679700	11011000	6247300	2973600	3653500	147670	204300	168100
A0R3D1	tr|A0R3D1|A0R3D1_MYCS2 Retinol dehydrogenase 13 OS=Mycobacterium smegmatis (strain ATCC 700084 / mc(2)155) OX=246196 GN=MSMEG_5430 PE=3 SV=1	8	37.9	31.164	150.03	103	6712100	10711000	10086000	3580000	4224300	4317400	3327400	939250	2019300	1239900	3101600	2097700
A0QPF6	tr|A0QPF6|A0QPF6_MYCS2 Mmp14a protein OS=Mycobacterium smegmatis (strain ATCC 700084 / mc(2)155) OX=246196 GN=mmpl4a PE=4 SV=1	21	30.2	104.36	149.49	123	270240	1127300	1998200	3959700	5161400	4284000	1060700	551260	453940	33740	18963	5684.6
A0R2E3	tr|A0R2E3|A0R2E3_MYCS2 DUF3117 domain-containing protein OS=Mycobacterium smegmatis (strain ATCC 700084 / mc(2)155) OX=246196 GN=MSMEG_5081 PE=4 SV=1	5	74.5	5.6485	148.95	72	2569500	8786800	52352000	4086800	311750	4289100	150000	78847	161520	1679200	2955100	2693600
A0QR51	tr|A0QR51|A0QR51_MYCS2 Transmembrane protein OS=Mycobacterium smegmatis (strain ATCC 700084 / mc(2)155) OX=246196 GN=MSMEG_0987 PE=4 SV=1	6	41.5	13.038	148.6	85	5639000	6460100	9746200	28773000	28713000	41753000	15227000	15615000	17182000	1112500	1769600	1267700
A0R683	tr|A0R683|A0R683_MYCS2 Glutamate synthase, small subunit OS=Mycobacterium smegmatis (strain ATCC 700084 / mc(2)155) OX=246196 GN=MSMEG_6458 PE=4 SV=1	10	26.2	53.673	148.42	75	3676300	6181500	6605000	61118	36402	108890	3422.4	35058	9841.1	1350400	1804300	2531000
A0R050	tr|A0R050|A0R050_MYCS2 Cytochrome bc1 complex cytochrome c subunit OS=Mycobacterium smegmatis (strain ATCC 700084 / mc(2)155) OX=246196 GN=MSMEG_4261 PE=1 SV=1	6	28	27.846	147.84	196	11379000	10130000	14739000	37153000	28661000	38182000	13226000	10089000	7956800	1246200	1292600	1057900
A0QQF9	tr|A0QQF9|A0QQF9_MYCS2 Luciferase-like domain-containing protein OS=Mycobacterium smegmatis (strain ATCC 700084 / mc(2)155) OX=246196 GN=MSMEG_0741 PE=4 SV=1	13	52	32.435	147.82	182	10873000	11263000	17848000	154620	65037	118820	297010	144470	149750	3791800	4035000	6692000
A0R635	sp|A0R635|Y6410_MYCS2 Putative Rieske 2Fe-2S iron-sulfur protein MSMEG_6410/MSMEI_6242 OS=Mycobacterium smegmatis (strain ATCC 700084 / mc(2)155) OX=246196 GN=MSMEG_6410 PE=1 SV=1	19	41.9	58.638	147.36	138	4844200	9360800	11713000	67643	29961	121830	59558	67680	35981	1497200	3172600	3635100
A0QS49	tr|A0QS49|A0QS49_MYCS2 Cyclopropane-fatty-acyl-phospholipid synthase 1 OS=Mycobacterium smegmatis (strain ATCC 700084 / mc(2)155) OX=246196 GN=MSMEG_1350 PE=3 SV=1	12	41.3	32.591	145.64	137	8546900	10464000	9310100	204540	170360	266380	7276.6	47721	12875	2382700	3404000	3821900
A0QS44	tr|A0QS44|A0QS44_MYCS2 Transcription termination/antitermination protein NusG OS=Mycobacterium smegmatis (strain ATCC 700084 / mc(2)155) OX=246196 GN=nusG PE=3 SV=1	12	45	29.839	145.36	253	38028000	35707000	48824000	2372400	2315100	3957000	1316200	784530	952070	12785000	21012000	22603000
A0R1E5	tr|A0R1E5|A0R1E5_MYCS2 Helicase HerA-like C-terminal domain-containing protein OS=Mycobacterium smegmatis (strain ATCC 700084 / mc(2)155) OX=246196 GN=MSMEG_4723 PE=4 SV=1	11	24.7	55.341	145.13	169	6263100	13310000	12630000	4941500	2452800	3498300	2134000	545430	1386300	1935900	4059200	4732500
A0R558	sp|A0R558|SYC_MYCS2 Cysteine--tRNA ligase OS=Mycobacterium smegmatis (strain ATCC 700084 / mc(2)155) OX=246196 GN=cysS PE=3 SV=1	13	29.8	52.302	144.89	149	7479800	10394000	13762000	116730	89280	181870	184890	5019.5	82231	3297300	3676600	5381500
A0R5T7	tr|A0R5T7|A0R5T7_MYCS2 Glutamine-binding periplasmic protein/glutamine transport system permease protein OS=Mycobacterium smegmatis (strain ATCC 700084 / mc(2)155) OX=246196 GN=MSMEG_6307 PE=3 SV=1	9	27.2	50.874	144.82	81	1687700	1386900	921010	725410	1082100	428200	3286700	2340100	1924700	20266	180210	82016
A0QXD0	tr|A0QXD0|A0QXD0_MYCS2 Xylulose kinase OS=Mycobacterium smegmatis (strain ATCC 700084 / mc(2)155) OX=246196 GN=xylB PE=3 SV=1	13	36.6	47.557	144.8	138	8800900	7835000	17778000	192260	157190	255870	155670	179280	146790	3100500	3807800	6495000
A0R6A8	tr|A0R6A8|A0R6A8_MYCS2 Methyltransferase type 11 OS=Mycobacterium smegmatis (strain ATCC 700084 / mc(2)155) OX=246196 GN=MSMEG_6483 PE=4 SV=1	10	54.2	26.479	144.79	64	1593400	3061100	5536900	3508200	2798200	5083100	517110	399440	185380	816990	213860	192140
A0QQH1	tr|A0QQH1|A0QQH1_MYCS2 DUF4878 domain-containing protein OS=Mycobacterium smegmatis (strain ATCC 700084 / mc(2)155) OX=246196 GN=MSMEG_0753 PE=4 SV=1	13	51.9	28.976	144.78	191	8328300	13575000	10094000	15134000	18391000	11286000	22727000	12460000	13382000	1696600	1656700	1917900
A0QRN5	tr|A0QRN5|A0QRN5_MYCS2 Formiminoglutamate deiminase OS=Mycobacterium smegmatis (strain ATCC 700084 / mc(2)155) OX=246196 GN=hutF PE=4 SV=1	9	28.2	46.616	144.71	64	3029200	2853800	5610700	547790	194030	565450	325990	305850	153070	688490	675950	877620
A0R1Z6	tr|A0R1Z6|A0R1Z6_MYCS2 UDP-N-acetylglucosamine 1-carboxyvinyltransferase OS=Mycobacterium smegmatis (strain ATCC 700084 / mc(2)155) OX=246196 GN=murA PE=3 SV=1	12	37.6	43.997	143.9	186	8004700	9505300	13844000	1724400	787750	1279300	1436300	1131100	416850	2495800	3493900	5098500
A0QQ22	tr|A0QQ22|A0QQ22_MYCS2 Acyl-CoA synthase OS=Mycobacterium smegmatis (strain ATCC 700084 / mc(2)155) OX=246196 GN=MSMEG_0599 PE=4 SV=1	11	25.4	59.206	143.86	117	1540700	3165300	5337400	3273300	1590500	2009700	1448000	796600	781580	385300	710980	935030
A0QU01	tr|A0QU01|A0QU01_MYCS2 Nitroreductase OS=Mycobacterium smegmatis (strain ATCC 700084 / mc(2)155) OX=246196 GN=MSMEG_2027 PE=1 SV=1	11	87.1	16.006	143.52	195	27258000	27934000	29323000	346560	148700	787570	0	0	6739.1	8051200	11836000	15350000
A0R3I6	tr|A0R3I6|A0R3I6_MYCS2 Peptidase S1 and S6, chymotrypsin/Hap OS=Mycobacterium smegmatis (strain ATCC 700084 / mc(2)155) OX=246196 GN=MSMEG_5486 PE=3 SV=1	8	38.3	44.524	143.21	86	862460	1519700	1774000	2517100	1831600	2289200	574510	453920	293500	442290	858260	955450
A0R0F4	tr|A0R0F4|A0R0F4_MYCS2 Formamidase OS=Mycobacterium smegmatis (strain ATCC 700084 / mc(2)155) OX=246196 GN=MSMEG_4367 PE=4 SV=1	11	35.6	44.496	142.57	148	9156700	15521000	17455000	51897	65983	87745	6234.5	0	11766	3599500	5483100	8972900
A0QWQ6	tr|A0QWQ6|A0QWQ6_MYCS2 Endolytic murein transglycosylase OS=Mycobacterium smegmatis (strain ATCC 700084 / mc(2)155) OX=246196 GN=mltG PE=3 SV=1	13	36	44.543	142.03	140	1430300	1742900	2723200	3876400	6536400	6387100	4987500	2753600	2522100	112630	86989	197080
A0R429	tr|A0R429|A0R429_MYCS2 Phosphoserine aminotransferase OS=Mycobacterium smegmatis (strain ATCC 700084 / mc(2)155) OX=246196 GN=serC PE=3 SV=1	8	29.5	39.324	141.93	119	4919600	8124900	10326000	187640	52874	112540	22482	17982	46009	2587300	2560700	4603900
A0QQF4	sp|A0QQF4|TTFA_MYCS2 Trehalose monomycolate transport factor A OS=Mycobacterium smegmatis (strain ATCC 700084 / mc(2)155) OX=246196 GN=ttfA PE=1 SV=1	20	60.1	31.195	141.22	302	5202500	13017000	26999000	25121000	40545000	34843000	15582000	6982200	6505800	501980	723680	586370
A0QNI4	tr|A0QNI4|A0QNI4_MYCS2 CobQ/CobB/MinD/ParA nucleotide binding domain-containing protein OS=Mycobacterium smegmatis (strain ATCC 700084 / mc(2)155) OX=246196 GN=MSMEG_0053 PE=4 SV=1	8	31.4	50.043	140.45	76	357120	3082300	5836000	7197400	5167000	7638200	791290	298380	402200	203930	543780	241020
A0R597	tr|A0R597|A0R597_MYCS2 Inorganic pyrophosphatase OS=Mycobacterium smegmatis (strain ATCC 700084 / mc(2)155) OX=246196 GN=ppa PE=3 SV=1	11	51.9	18.349	139.51	201	26044000	38649000	60853000	2265800	842020	2847600	275430	185580	152540	8977100	14822000	20677000
A0QSV0	tr|A0QSV0|A0QSV0_MYCS2 GMP synthase [glutamine-hydrolyzing] OS=Mycobacterium smegmatis (strain ATCC 700084 / mc(2)155) OX=246196 GN=guaA PE=3 SV=1	15	29	55.814	139.07	226	17998000	15603000	19164000	232720	113050	353460	33386	62491	18325	3924500	4815700	8356500
A0QPG1	tr|A0QPG1|A0QPG1_MYCS2 NAD dependent epimerase/dehydratase family protein OS=Mycobacterium smegmatis (strain ATCC 700084 / mc(2)155) OX=246196 GN=MSMEG_0386 PE=4 SV=1	12	48.8	41.085	138.93	128	3711200	12123000	15538000	156680	324840	294010	343440	255590	94019	1507200	3737100	3262800
A0R1H5	tr|A0R1H5|A0R1H5_MYCS2 Peptidase M20 OS=Mycobacterium smegmatis (strain ATCC 700084 / mc(2)155) OX=246196 GN=MSMEG_4755 PE=4 SV=1	12	31.9	45.704	138.63	105	6573500	9099200	15524000	393940	39434	210870	114400	99468	33226	1953900	3128300	5035400
A0R6E5	tr|A0R6E5|A0R6E5_MYCS2 Orotate phosphoribosyltransferase OS=Mycobacterium smegmatis (strain ATCC 700084 / mc(2)155) OX=246196 GN=pyrE PE=3 SV=1	11	64.6	20.835	138.47	133	11747000	24180000	34035000	581020	358500	1359000	47704	18980	73521	4784900	9142000	8962200
A0QQK3	sp|A0QQK3|PKNG_MYCS2 Serine/threonine-protein kinase PknG OS=Mycobacterium smegmatis (strain ATCC 700084 / mc(2)155) OX=246196 GN=pknG PE=1 SV=1	19	34.6	82.644	138.2	115	385770	1028200	1869300	1853700	1733200	3236300	2022000	1323200	1187700	43528	114150	26522
A0QR13	tr|A0QR13|A0QR13_MYCS2 UPF0336 protein MSMEG_0948 OS=Mycobacterium smegmatis (strain ATCC 700084 / mc(2)155) OX=246196 GN=MSMEG_0948 PE=3 SV=1	8	42.4	19.568	137.79	116	28222000	21870000	20909000	80783	415810	792650	51480	71408	62478	6999100	7220500	11540000
A0QWG8	sp|A0QWG8|PDXS_MYCS2 Pyridoxal 5-phosphate synthase subunit PdxS OS=Mycobacterium smegmatis (strain ATCC 700084 / mc(2)155) OX=246196 GN=pdxS PE=3 SV=1	14	42.2	32.102	137.7	215	7792200	52963000	77894000	2094500	2047400	3140800	902260	145970	280870	5026100	15626000	14065000
A0QQP4	tr|A0QQP4|A0QQP4_MYCS2 Immunogenic protein MPT63 OS=Mycobacterium smegmatis (strain ATCC 700084 / mc(2)155) OX=246196 GN=MSMEG_0828 PE=4 SV=1	3	20.2	34.476	137.22	34	715550	815660	805520	12562000	10082000	9215600	59349	49053	0	36561	0	0
A0R451	tr|A0R451|A0R451_MYCS2 DNA helicase OS=Mycobacterium smegmatis (strain ATCC 700084 / mc(2)155) OX=246196 GN=MSMEG_5706 PE=3 SV=1	13	23.8	64.743	137.09	125	2792500	6247800	7249200	254500	159060	365420	1276700	360190	728840	1313000	1885900	2370800
A0QYH0	tr|A0QYH0|A0QYH0_MYCS2 ABC transporter, permease/ATP-binding protein OS=Mycobacterium smegmatis (strain ATCC 700084 / mc(2)155) OX=246196 GN=MSMEG_3655 PE=4 SV=1	19	34.6	71.633	137.02	127	1159700	940030	1902100	2582500	2620400	2998900	2029900	1219400	1183800	108210	40383	93566
A0R6D7	tr|A0R6D7|A0R6D7_MYCS2 Acyl-CoA dehydrogenase domain protein OS=Mycobacterium smegmatis (strain ATCC 700084 / mc(2)155) OX=246196 GN=MSMEG_6512 PE=3 SV=1	9	33.6	38.96	136.36	154	7895300	10836000	18137000	491980	343700	977900	157060	158460	104920	2327300	4275900	5946800
A0QP20	tr|A0QP20|A0QP20_MYCS2 Haemophore haem-binding domain-containing protein OS=Mycobacterium smegmatis (strain ATCC 700084 / mc(2)155) OX=246196 GN=MSMEG_0243 PE=4 SV=1	9	32.8	11.67	136.22	286	74336000	89516000	100790000	405130000	281860000	420310000	7571000	9748300	8589500	10181000	10838000	11892000
A0R6B0	tr|A0R6B0|A0R6B0_MYCS2 ATP binding protein OS=Mycobacterium smegmatis (strain ATCC 700084 / mc(2)155) OX=246196 GN=MSMEG_6485 PE=4 SV=1	5	37.1	16.695	136.04	61	11604000	13187000	16547000	283030	78807	467650	60475	0	24568	3977300	4713400	5981200
A0QW25	sp|A0QW25|CHDC_MYCS2 Coproheme decarboxylase OS=Mycobacterium smegmatis (strain ATCC 700084 / mc(2)155) OX=246196 GN=chdC PE=1 SV=1	12	48.5	26.304	135.89	220	12964000	19567000	30987000	373660	267730	699330	318430	611960	278090	3155100	6356200	8797100
A0R610	sp|A0R610|DPRE2_MYCS2 Decaprenylphosphoryl-2-keto-beta-D-erythro-pentose reductase OS=Mycobacterium smegmatis (strain ATCC 700084 / mc(2)155) OX=246196 GN=dprE2 PE=1 SV=1	13	39.4	27.137	135.77	278	11025000	23372000	21593000	11456000	10447000	10747000	25116000	17050000	18370000	2409000	2974300	2460200
A0R4H0	tr|A0R4H0|A0R4H0_MYCS2 29 kDa antigen Cfp29 OS=Mycobacterium smegmatis (strain ATCC 700084 / mc(2)155) OX=246196 GN=MSMEG_5830 PE=1 SV=1	10	39.6	28.73	135.48	121	5669900	8839100	14864000	353650	325490	778010	7827800	17181000	10220000	1807700	3208500	2349600
A0R115	sp|A0R115|PROA_MYCS2 Gamma-glutamyl phosphate reductase OS=Mycobacterium smegmatis (strain ATCC 700084 / mc(2)155) OX=246196 GN=proA PE=3 SV=1	16	37.3	44.375	135.46	135	6245100	8146700	12173000	35693	13982	156030	94503	92782	65400	2130100	3089000	4336300
A0R4Z5	tr|A0R4Z5|A0R4Z5_MYCS2 Acetyl-CoA acetyltransferase OS=Mycobacterium smegmatis (strain ATCC 700084 / mc(2)155) OX=246196 GN=MSMEG_6008 PE=3 SV=1	11	41.1	40.665	135.46	97	4102100	4649500	5833400	41239	39083	83441	4473.5	33864	12777	1461300	2687300	4178900
A0R0Z0	tr|A0R0Z0|A0R0Z0_MYCS2 PemK-like protein OS=Mycobacterium smegmatis (strain ATCC 700084 / mc(2)155) OX=246196 GN=MSMEG_4558 PE=4 SV=1	7	39.8	23.628	135.01	36	1408000	2952200	3719000	1566200	1610400	3792600	833550	394020	711640	209460	911090	623320
A0R0Y9	tr|A0R0Y9|A0R0Y9_MYCS2 Elongation factor 4 OS=Mycobacterium smegmatis (strain ATCC 700084 / mc(2)155) OX=246196 GN=lepA PE=3 SV=1	17	34.2	69.566	134.43	151	1274500	2001800	2913200	213500	68504	88642	3078100	2091100	2327200	551320	749570	757970
A0QWT7	tr|A0QWT7|A0QWT7_MYCS2 Esterase OS=Mycobacterium smegmatis (strain ATCC 700084 / mc(2)155) OX=246196 GN=MSMEG_3059 PE=4 SV=1	7	33.2	30.968	134.22	114	12196000	42561000	57306000	1394800	537210	1106900	62374	112840	39589	4171900	10675000	11651000
A0QZ01	tr|A0QZ01|A0QZ01_MYCS2 Carboxylic ester hydrolase OS=Mycobacterium smegmatis (strain ATCC 700084 / mc(2)155) OX=246196 GN=MSMEG_3848 PE=3 SV=1	12	25.9	55.113	134.21	62	1475600	2108500	2153500	895530	932320	1763500	814560	589510	473880	495160	506380	637430
A0R291	tr|A0R291|A0R291_MYCS2 HIT family protein OS=Mycobacterium smegmatis (strain ATCC 700084 / mc(2)155) OX=246196 GN=MSMEG_5028 PE=1 SV=1	4	44.1	15.815	133.27	82	4086100	8830000	13459000	6323000	2632000	4126400	3429200	1423900	1421300	1952700	3184200	4009400
A0QNR6	tr|A0QNR6|A0QNR6_MYCS2 Virulence factor Mce family protein OS=Mycobacterium smegmatis (strain ATCC 700084 / mc(2)155) OX=246196 GN=MSMEG_0138 PE=1 SV=1	10	41	42.523	133.22	73	1333300	1409600	1648700	4957900	4680300	4994500	285380	167140	109440	29896	15198	7480.5
A0R5C0	tr|A0R5C0|A0R5C0_MYCS2 Non-ribosomal peptide synthetase OS=Mycobacterium smegmatis (strain ATCC 700084 / mc(2)155) OX=246196 GN=MSMEG_6137 PE=4 SV=1	25	25.9	138.33	133.14	126	212410	616570	699750	995710	1127700	1034700	999820	688670	812390	16832	14630	27739
A0R639	tr|A0R639|A0R639_MYCS2 Septum formation-related domain-containing protein OS=Mycobacterium smegmatis (strain ATCC 700084 / mc(2)155) OX=246196 GN=MSMEG_6414 PE=4 SV=1	10	21.5	49.765	132.74	62	553260	1344500	1016500	2405200	2500800	2497300	983310	558140	555020	86909	208820	158350
A0QT69	tr|A0QT69|A0QT69_MYCS2 Dihydrolipoamide dehydrogenase OS=Mycobacterium smegmatis (strain ATCC 700084 / mc(2)155) OX=246196 GN=MSMEG_1735 PE=3 SV=1	15	44.4	49.067	132.66	160	3987600	7148500	10682000	142090	283450	656170	191680	1167000	540890	1865400	3122100	3730700
A0QP16	tr|A0QP16|A0QP16_MYCS2 O-acetylhomoserine/O-acetylserine sulfhydrylase OS=Mycobacterium smegmatis (strain ATCC 700084 / mc(2)155) OX=246196 GN=MSMEG_0239 PE=3 SV=1	13	49.4	45.383	132.53	173	3535600	11570000	26803000	358700	743280	1108300	133980	119900	43225	1376700	3030200	4286100
A0R1C2	sp|A0R1C2|DHE2_MYCS2 NAD-specific glutamate dehydrogenase OS=Mycobacterium smegmatis (strain ATCC 700084 / mc(2)155) OX=246196 GN=gdh PE=1 SV=1	24	18.1	174.09	132.06	112	2429400	2179500	3881200	147970	66502	73337	53740	50499	33191	611900	927250	1069100
A0R062	tr|A0R062|A0R062_MYCS2 Integral membrane protein OS=Mycobacterium smegmatis (strain ATCC 700084 / mc(2)155) OX=246196 GN=MSMEG_4273 PE=4 SV=1	11	40.4	25.653	132.04	268	44568000	50127000	49624000	51953000	57556000	42499000	42200000	23855000	24947000	6397600	4265600	3711100
A0R6Q7	tr|A0R6Q7|A0R6Q7_MYCS2 Superoxide dismutase OS=Mycobacterium smegmatis (strain ATCC 700084 / mc(2)155) OX=246196 GN=MSMEG_6636 PE=3 SV=1	9	66.5	22.905	131.49	156	19983000	11742000	38118000	291770	440550	292810	168570	238480	49881	6523400	9624000	10370000
A0QNK4	tr|A0QNK4|A0QNK4_MYCS2 Antigen MTB48 OS=Mycobacterium smegmatis (strain ATCC 700084 / mc(2)155) OX=246196 GN=MSMEG_0076 PE=1 SV=1	16	40.6	52.119	131.28	204	13319000	15537000	22116000	6465600	3331000	5839800	2964500	1170900	1447900	3233000	3969100	5493400
A0R6G4	tr|A0R6G4|A0R6G4_MYCS2 Virulence factor Mce family protein OS=Mycobacterium smegmatis (strain ATCC 700084 / mc(2)155) OX=246196 GN=MSMEG_6540 PE=4 SV=1	15	44.8	45.067	131.16	83	902780	977790	1705900	5777000	4767900	5577800	376630	253900	313290	0	20913	0
A0QNZ7	sp|A0QNZ7|MGLL_MYCS2 Monoacylglycerol lipase OS=Mycobacterium smegmatis (strain ATCC 700084 / mc(2)155) OX=246196 GN=MSMEG_0220 PE=1 SV=1	14	68.2	29.882	131.15	212	4350300	7372900	7772400	7241000	5089200	8155500	2720400	2387400	2067100	716920	976030	985830
A0QU12	tr|A0QU12|A0QU12_MYCS2 Monooxygenase, flavin-binding family protein OS=Mycobacterium smegmatis (strain ATCC 700084 / mc(2)155) OX=246196 GN=MSMEG_2038 PE=3 SV=1	16	37.2	58.158	130.9	121	912310	1770900	2396000	1609100	1403800	1515200	2882500	2139300	2537700	254950	219100	188870
A0QZ34	tr|A0QZ34|A0QZ34_MYCS2 Proline dipeptidase OS=Mycobacterium smegmatis (strain ATCC 700084 / mc(2)155) OX=246196 GN=MSMEG_3881 PE=3 SV=1	12	42.4	39.656	130.49	88	6286800	6975400	8059600	55134	34872	65154	3457.5	9997.2	9791.8	2076700	2647500	3808600
A0R716	tr|A0R716|A0R716_MYCS2 Oxidoreductase, aldo/keto reductase family protein OS=Mycobacterium smegmatis (strain ATCC 700084 / mc(2)155) OX=246196 GN=MSMEG_6746 PE=3 SV=1	16	52.5	39.498	130.24	221	7243100	15184000	21919000	276710	211400	731350	151980	44991	66520	3069800	5994500	7915800
A0R5R6	tr|A0R5R6|A0R5R6_MYCS2 DNA polymerase III subunit gamma/tau OS=Mycobacterium smegmatis (strain ATCC 700084 / mc(2)155) OX=246196 GN=dnaX PE=3 SV=1	15	28.6	69.889	130.19	118	2698000	4870500	6287600	522960	182410	418720	356210	84384	80108	960230	1924500	2177900
A0R0T8	tr|A0R0T8|A0R0T8_MYCS2 Chaperone protein DnaJ OS=Mycobacterium smegmatis (strain ATCC 700084 / mc(2)155) OX=246196 GN=dnaJ PE=3 SV=1	16	56.2	40.335	129.89	254	4609000	21272000	31373000	5909900	7849000	10128000	9588400	8869700	5679100	2399000	4535400	5627000
A0R266	tr|A0R266|A0R266_MYCS2 Uncharacterized protein YhaN AAA domain-containing protein OS=Mycobacterium smegmatis (strain ATCC 700084 / mc(2)155) OX=246196 GN=MSMEG_5002 PE=4 SV=1	20	28.8	94.508	129.89	110	1319100	2029800	3700900	516030	270810	1026200	257610	775360	267110	430190	789490	1188200
A0R2Q5	tr|A0R2Q5|A0R2Q5_MYCS2 Long-chain specific acyl-CoA dehydrogenase OS=Mycobacterium smegmatis (strain ATCC 700084 / mc(2)155) OX=246196 GN=MSMEG_5197 PE=3 SV=1	16	41.8	42.32	129.88	177	7144600	12368000	14107000	662490	549160	1901200	489870	213980	348630	2782300	4700400	4947200
A0QR19	tr|A0QR19|A0QR19_MYCS2 Uroporphyrinogen-III synthase OS=Mycobacterium smegmatis (strain ATCC 700084 / mc(2)155) OX=246196 GN=hemD PE=3 SV=1	20	45.7	63.821	129.83	211	2497600	12712000	13367000	1150000	1219000	1672500	1024700	891870	882480	1397300	4074900	3336100
A0QX00	tr|A0QX00|A0QX00_MYCS2 FeS assembly protein SufD OS=Mycobacterium smegmatis (strain ATCC 700084 / mc(2)155) OX=246196 GN=sufD PE=4 SV=1	11	43.4	43.146	129.69	128	2539600	7649500	16158000	252010	225560	535390	202310	21312	48588	1177600	2389800	2678900
A0QRB3	tr|A0QRB3|A0QRB3_MYCS2 Pyrrolo-quinoline quinone OS=Mycobacterium smegmatis (strain ATCC 700084 / mc(2)155) OX=246196 GN=MSMEG_1053 PE=4 SV=1	13	40	44.643	129.19	123	2297700	2449400	3293900	5902600	6408800	7538900	3414700	2458800	1599300	224900	151530	101240
A0R613	tr|A0R613|A0R613_MYCS2 Probable arabinosyltransferase B OS=Mycobacterium smegmatis (strain ATCC 700084 / mc(2)155) OX=246196 GN=MSMEG_6388 PE=1 SV=1	15	15.1	115.47	129.12	148	1137900	1776200	1810000	2314300	2908500	1553200	3156800	1973900	1604000	132330	110260	106850
A0QQB2	tr|A0QQB2|A0QQB2_MYCS2 Molecular chaperone OS=Mycobacterium smegmatis (strain ATCC 700084 / mc(2)155) OX=246196 GN=MSMEG_0692 PE=4 SV=1	9	23	59.553	129.08	108	3049600	3018100	4034600	3831700	3505800	5815800	2696900	2247300	1859700	644430	768130	1300600
A0QV03	tr|A0QV03|A0QV03_MYCS2 Large ribosomal subunit protein bL28 OS=Mycobacterium smegmatis (strain ATCC 700084 / mc(2)155) OX=246196 GN=rpmB PE=1 SV=1	11	87.5	6.8759	128.92	327	214530000	313350000	422220000	43874000	56831000	101340000	607210000	454300000	393250000	55747000	63414000	48338000
A0R659	tr|A0R659|A0R659_MYCS2 Uncharacterized protein OS=Mycobacterium smegmatis (strain ATCC 700084 / mc(2)155) OX=246196 GN=MSMEG_6434 PE=4 SV=1	10	45.9	23.717	128.9	145	2171400	7754300	21946000	6635200	12823000	13054000	25607000	25018000	20295000	1161800	1621300	962790
A0QRD4	tr|A0QRD4|A0QRD4_MYCS2 Acid stress chaperone HdeA OS=Mycobacterium smegmatis (strain ATCC 700084 / mc(2)155) OX=246196 GN=MSMEG_1076 PE=4 SV=1	7	46.2	9.5498	128.15	160	83960000	69472000	20433000	105730000	129750000	31873000	95908000	25117000	8211400	13028000	6760800	1543700
A0QZY7	tr|A0QZY7|A0QZY7_MYCS2 LppL protein OS=Mycobacterium smegmatis (strain ATCC 700084 / mc(2)155) OX=246196 GN=MSMEG_4196 PE=4 SV=1	7	24.3	35.069	128.12	67	41834	1717000	3598500	4413700	5213700	3725200	6203700	4017500	3746200	47128	67780	53120
A0QRW3	tr|A0QRW3|A0QRW3_MYCS2 Tellurite resistance protein OS=Mycobacterium smegmatis (strain ATCC 700084 / mc(2)155) OX=246196 GN=MSMEG_1260 PE=4 SV=1	18	47.7	49.682	128.09	136	3920400	3879200	5131300	4276100	3157200	9684200	705110	492460	298330	960610	830170	809510
A0R2Y5	tr|A0R2Y5|A0R2Y5_MYCS2 Probable enoyl-CoA hydratase OS=Mycobacterium smegmatis (strain ATCC 700084 / mc(2)155) OX=246196 GN=MSMEG_5277 PE=3 SV=1	12	47.7	27.353	127.84	156	6192900	23186000	36113000	715740	420380	789920	370670	396740	129010	3076500	6294900	10328000
A0R1Y8	tr|A0R1Y8|A0R1Y8_MYCS2 Methylmalonyl-CoA epimerase OS=Mycobacterium smegmatis (strain ATCC 700084 / mc(2)155) OX=246196 GN=mce PE=3 SV=1	10	56.1	17.059	127.79	108	16477000	26210000	58140000	1367500	403300	627620	34899	135710	15420	5853800	9796800	11005000
A0QQ58	tr|A0QQ58|A0QQ58_MYCS2 SnoaL-like domain-containing protein OS=Mycobacterium smegmatis (strain ATCC 700084 / mc(2)155) OX=246196 GN=MSMEG_0636 PE=4 SV=1	9	69.6	18.485	127.76	124	9525100	11444000	15201000	157360	134350	509600	0	0	0	2945700	3666500	5190600
A0QQZ4	tr|A0QQZ4|A0QQZ4_MYCS2 ErfK/YbiS/YcfS/YnhG family protein OS=Mycobacterium smegmatis (strain ATCC 700084 / mc(2)155) OX=246196 GN=MSMEG_0929 PE=4 SV=1	8	25.4	48.058	127.72	64	259650	249190	1044200	2826500	3545100	4316400	812350	764280	369480	45131	81065	76287
A0QTP8	tr|A0QTP8|A0QTP8_MYCS2 Diacylglycerol kinase, catalytic region OS=Mycobacterium smegmatis (strain ATCC 700084 / mc(2)155) OX=246196 GN=MSMEG_1920 PE=4 SV=1	8	33.8	34.249	127.47	154	2162800	5476700	11471000	6555900	9444000	12867000	7744200	4610800	5656000	433550	781090	451140
A0R5R8	tr|A0R5R8|A0R5R8_MYCS2 Transmembrane protein OS=Mycobacterium smegmatis (strain ATCC 700084 / mc(2)155) OX=246196 GN=MSMEG_6288 PE=4 SV=1	7	25.3	31.235	127.41	80	2900200	2149100	2266900	6343700	6936600	7167400	2493500	1811500	1390200	162850	215340	69102
A0R612	tr|A0R612|A0R612_MYCS2 Probable arabinosyltransferase A OS=Mycobacterium smegmatis (strain ATCC 700084 / mc(2)155) OX=246196 GN=MSMEG_6387 PE=1 SV=1	20	23.3	115.4	127.05	154	599870	902410	1415400	2754900	3039000	2490900	1496200	1437400	998540	45675	32135	23455
A0R083	sp|A0R083|GLN1A_MYCS2 Glutamine synthetase OS=Mycobacterium smegmatis (strain ATCC 700084 / mc(2)155) OX=246196 GN=glnA PE=1 SV=1	9	23.5	49.824	126.54	79	8376300	13591000	18257000	263450	290560	254760	59413	183900	73805	3151900	4787900	5982400
A0QR74	tr|A0QR74|A0QR74_MYCS2 Short chain dehydrogenase OS=Mycobacterium smegmatis (strain ATCC 700084 / mc(2)155) OX=246196 GN=MSMEG_1011 PE=3 SV=1	12	39.4	31.01	126.37	175	2017600	4642900	11300000	2763200	4281100	4950900	12884000	8352600	6826900	401560	348060	191750
A0QX96	tr|A0QX96|A0QX96_MYCS2 Tryptophan synthase beta chain OS=Mycobacterium smegmatis (strain ATCC 700084 / mc(2)155) OX=246196 GN=trpB PE=3 SV=1	12	35.5	45.005	125.8	144	5962900	16619000	31210000	441360	812280	619190	677340	408710	370190	2373800	6310900	7237800
A0QSB8	sp|A0QSB8|MFTC_MYCS2 Mycofactocin maturase MftC OS=Mycobacterium smegmatis (strain ATCC 700084 / mc(2)155) OX=246196 GN=mftC PE=1 SV=1	13	52	42.378	125.69	95	3574900	5251400	8205900	47334	62185	178590	0	7026	6844.4	1065900	1729600	2939200
A0QWX8	tr|A0QWX8|A0QWX8_MYCS2 Glucose-6-phosphate 1-dehydrogenase OS=Mycobacterium smegmatis (strain ATCC 700084 / mc(2)155) OX=246196 GN=zwf PE=3 SV=1	15	39.1	57.94	125.62	129	7497700	11115000	13259000	68212	51253	267650	59660	90056	73764	3036400	3667200	5065700
A0QRY7	tr|A0QRY7|A0QRY7_MYCS2 Tetratricopeptide repeat family protein OS=Mycobacterium smegmatis (strain ATCC 700084 / mc(2)155) OX=246196 GN=MSMEG_1285 PE=4 SV=1	22	34	88	125.21	161	2181000	2291600	2849500	52021	46652	79534	2351500	1436600	1870800	535210	794500	800350
A0R7F7	sp|A0R7F7|RS182_MYCS2 Small ribosomal subunit protein bS18B OS=Mycobacterium smegmatis (strain ATCC 700084 / mc(2)155) OX=246196 GN=rpsR2 PE=1 SV=1	11	90.5	9.502	124.08	250	97382000	117460000	159370000	22673000	18547000	32589000	132180000	104850000	89547000	29684000	25957000	22666000
A0QUA6	tr|A0QUA6|A0QUA6_MYCS2 Phosphoglucomutase, alpha-D-glucose phosphate-specific OS=Mycobacterium smegmatis (strain ATCC 700084 / mc(2)155) OX=246196 GN=pgm PE=3 SV=1	13	34.7	57.9	123.79	77	2352100	2736800	3967100	0	25674	110980	13652	36096	15294	782350	1137300	1677800
A0QQ04	tr|A0QQ04|A0QQ04_MYCS2 4-aminobutyrate transaminase OS=Mycobacterium smegmatis (strain ATCC 700084 / mc(2)155) OX=246196 GN=gabT PE=1 SV=1	10	27.7	46.489	123.57	89	3737500	4224100	7955900	65813	23727	59152	1903.2	3317.1	1476.2	1447800	2019700	2867300
A0R6D2	tr|A0R6D2|A0R6D2_MYCS2 Glycogen debranching enzyme GlgX OS=Mycobacterium smegmatis (strain ATCC 700084 / mc(2)155) OX=246196 GN=glgX PE=3 SV=1	11	26.2	79.519	122.65	105	2886300	3877600	5054300	52414	80178	108760	73639	348450	116060	1084300	1703900	1686000
A0QW36	tr|A0QW36|A0QW36_MYCS2 histidine kinase OS=Mycobacterium smegmatis (strain ATCC 700084 / mc(2)155) OX=246196 GN=MSMEG_2793 PE=4 SV=1	12	28	49.934	122.48	101	122070	988080	1745100	2677000	3635000	2785700	2772700	1726100	1737700	19922	10439	11021
A0QNR4	tr|A0QNR4|A0QNR4_MYCS2 Virulence factor Mce family protein, putative OS=Mycobacterium smegmatis (strain ATCC 700084 / mc(2)155) OX=246196 GN=MSMEG_0136 PE=4 SV=1	11	22.5	54.69	122.39	56	123710	12810	761630	2044100	1866900	2804300	326690	66159	61927	0	0	0
P42829	sp|P42829|INHA_MYCS2 Enoyl-[acyl-carrier-protein] reductase [NADH] OS=Mycobacterium smegmatis (strain ATCC 700084 / mc(2)155) OX=246196 GN=inhA PE=1 SV=1	8	39.4	28.527	121.97	121	16488000	23059000	29540000	1383600	594770	554910	543980	321410	350790	6373300	10156000	11537000
A0QRB9	tr|A0QRB9|A0QRB9_MYCS2 Phosphohydrolase OS=Mycobacterium smegmatis (strain ATCC 700084 / mc(2)155) OX=246196 GN=MSMEG_1061 PE=4 SV=1	7	43.6	22.735	121.86	116	15078000	15652000	22979000	416950	161850	434270	46223	63003	69857	4166900	4803400	7234200
A0QSU4	sp|A0QSU4|Y1603_MYCS2 Uncharacterized oxidoreductase MSMEG_1603/MSMEI_1564 OS=Mycobacterium smegmatis (strain ATCC 700084 / mc(2)155) OX=246196 GN=MSMEG_1603 PE=1 SV=1	12	38.1	39.006	121.8	155	8397400	13143000	19945000	922790	609970	1589800	495910	162610	167370	3631100	5402100	6091700
A0QZ40	sp|A0QZ40|TATA_MYCS2 Sec-independent protein translocase protein TatA OS=Mycobacterium smegmatis (strain ATCC 700084 / mc(2)155) OX=246196 GN=tatA PE=3 SV=1	9	54.3	8.9322	121.58	248	40263000	59949000	85718000	78532000	72516000	64494000	92806000	62148000	46731000	11324000	12028000	11145000
A0QU82	tr|A0QU82|A0QU82_MYCS2 Secreted protein OS=Mycobacterium smegmatis (strain ATCC 700084 / mc(2)155) OX=246196 GN=MSMEG_2112 PE=4 SV=1	11	59.8	21.997	121.08	79	6019300	3643400	709040	6649900	7751800	1687200	2516100	2071000	157340	222830	150500	6230.4
A0R7H1	tr|A0R7H1|A0R7H1_MYCS2 ABC transporter, ATP-binding protein GluA OS=Mycobacterium smegmatis (strain ATCC 700084 / mc(2)155) OX=246196 GN=MSMEG_6911 PE=4 SV=1	7	38.8	26.438	120.69	77	55429	403430	913050	4534500	3991300	6621400	1545200	1049500	871570	3421.4	19423	8279.8
A0QQQ0	tr|A0QQQ0|A0QQQ0_MYCS2 Tuberculin related peptide OS=Mycobacterium smegmatis (strain ATCC 700084 / mc(2)155) OX=246196 GN=MSMEG_0834 PE=4 SV=1	4	28.5	16.85	120.5	70	3412900	4543500	5936200	4916900	6148900	3232000	7184400	6745900	4656400	575100	632220	524380
A0R565	tr|A0R565|A0R565_MYCS2 Uncharacterized protein OS=Mycobacterium smegmatis (strain ATCC 700084 / mc(2)155) OX=246196 GN=MSMEG_6081 PE=4 SV=1	4	23.8	26.826	119.76	57	948490	2049600	1790000	2668500	3193500	1242200	2983400	2267200	1931700	284370	210870	306350
A0R2C4	tr|A0R2C4|A0R2C4_MYCS2 General stress protein 17M-like domain-containing protein OS=Mycobacterium smegmatis (strain ATCC 700084 / mc(2)155) OX=246196 GN=MSMEG_5062 PE=4 SV=1	6	35.5	16.473	119.35	81	1467300	2699100	4606300	6499900	7816100	2388000	13423000	10861000	9154400	198780	221230	147770
A0R524	tr|A0R524|A0R524_MYCS2 Pigment production hydroxylase OS=Mycobacterium smegmatis (strain ATCC 700084 / mc(2)155) OX=246196 GN=MSMEG_6038 PE=4 SV=1	5	19.7	43.328	119.27	49	1851200	2015400	2690500	0	15974	20859	0	10573	0	743940	890960	1242400
A0R3I9	sp|A0R3I9|RL32_MYCS2 Large ribosomal subunit protein bL32 OS=Mycobacterium smegmatis (strain ATCC 700084 / mc(2)155) OX=246196 GN=rpmF PE=1 SV=1	4	52.6	6.4516	119.22	221	238760000	239850000	270240000	26284000	26168000	31102000	312660000	280300000	229130000	51723000	44568000	33258000
A0QYI2	tr|A0QYI2|A0QYI2_MYCS2 Carboxylic ester hydrolase OS=Mycobacterium smegmatis (strain ATCC 700084 / mc(2)155) OX=246196 GN=MSMEG_3667 PE=3 SV=1	16	35.8	56.504	118.86	130	1014000	1456900	3229300	2605700	2480500	2494300	2173700	2494300	2711400	305780	420620	372660
A0R5Z0	sp|A0R5Z0|BPA_MYCS2 Bacterial proteasome activator OS=Mycobacterium smegmatis (strain ATCC 700084 / mc(2)155) OX=246196 GN=bpa PE=1 SV=1	8	50.3	18.944	118.68	166	7636200	31142000	57823000	4293800	2365700	3508500	990290	375080	478190	3656900	6861600	12830000
A0QUZ2	sp|A0QUZ2|MUTT1_MYCS2 8-oxo-(d)GTP phosphatase OS=Mycobacterium smegmatis (strain ATCC 700084 / mc(2)155) OX=246196 GN=mutT1 PE=1 SV=1	10	34.2	35.922	118.01	134	2867700	7476600	10566000	2201000	2340000	3355700	7257800	5647100	6643800	1007000	1940500	2262500
A0QZ11	sp|A0QZ11|RBPA_MYCS2 RNA polymerase-binding protein RbpA OS=Mycobacterium smegmatis (strain ATCC 700084 / mc(2)155) OX=246196 GN=rbpA PE=1 SV=2	7	71.1	13.057	117.99	118	60160000	65459000	53935000	2980800	2564600	3853600	1360000	723200	745700	17222000	24832000	41366000
A0QZ37	tr|A0QZ37|A0QZ37_MYCS2 DUF4333 domain-containing protein OS=Mycobacterium smegmatis (strain ATCC 700084 / mc(2)155) OX=246196 GN=MSMEG_3884 PE=4 SV=1	6	18.8	30.66	117.65	155	39059000	24874000	30604000	42967000	59538000	54817000	7107500	4869300	3831600	3565600	1290900	3503900
A0R5Y0	tr|A0R5Y0|A0R5Y0_MYCS2 Delta3,5-delta2,4-dienoyl-CoA isomerase OS=Mycobacterium smegmatis (strain ATCC 700084 / mc(2)155) OX=246196 GN=MSMEG_6353 PE=3 SV=1	7	32.8	28.55	117.58	56	3950200	2024200	6629700	79053	60970	40351	0	5839.8	0	1189300	1298500	1675400
A0R638	sp|A0R638|SYS_MYCS2 Serine--tRNA ligase OS=Mycobacterium smegmatis (strain ATCC 700084 / mc(2)155) OX=246196 GN=serS PE=1 SV=1	14	36.5	45.514	117.24	159	9482800	19661000	21379000	254240	182770	445390	363870	299870	215660	3323700	6656300	7524300
A0R4D7	tr|A0R4D7|A0R4D7_MYCS2 DUF3073 domain-containing protein OS=Mycobacterium smegmatis (strain ATCC 700084 / mc(2)155) OX=246196 GN=MSMEG_5797 PE=4 SV=1	4	68.4	6.4289	116.94	111	35459000	34800000	62797000	4324100	1854600	3357700	71699000	65165000	62868000	16005000	20749000	25253000
A0R3C5	tr|A0R3C5|A0R3C5_MYCS2 Transcription-repair-coupling factor OS=Mycobacterium smegmatis (strain ATCC 700084 / mc(2)155) OX=246196 GN=mfd PE=1 SV=1	28	26.7	131.11	116.78	186	2112200	3206300	4417700	319200	294560	523650	936780	548660	560090	793520	1073600	1341500
A0R3F3	tr|A0R3F3|A0R3F3_MYCS2 DUF5642 domain-containing protein OS=Mycobacterium smegmatis (strain ATCC 700084 / mc(2)155) OX=246196 GN=MSMEG_5452 PE=1 SV=1	8	43.6	23.691	116.74	90	3529800	4483500	4864500	4314800	8478100	10323000	4810300	1794300	2501700	603850	572890	466340
A0R2I4	tr|A0R2I4|A0R2I4_MYCS2 FO synthase OS=Mycobacterium smegmatis (strain ATCC 700084 / mc(2)155) OX=246196 GN=MSMEG_5126 PE=3 SV=1	17	27.8	95.231	116.72	77	2014300	3106800	5554300	58621	100850	70782	12717	17051	11877	696800	1234700	1729300
A0R248	tr|A0R248|A0R248_MYCS2 Carbonic anhydrase OS=Mycobacterium smegmatis (strain ATCC 700084 / mc(2)155) OX=246196 GN=MSMEG_4985 PE=3 SV=1	9	69.3	18.03	116.6	77	8860400	11676000	16022000	205770	72140	271520	0	0	0	2539600	4648400	6309300
A0R1H3	tr|A0R1H3|A0R1H3_MYCS2 Antioxidant, AhpC/TSA family protein OS=Mycobacterium smegmatis (strain ATCC 700084 / mc(2)155) OX=246196 GN=MSMEG_4753 PE=4 SV=1	5	47.1	17.025	116.46	63	3938200	2539700	3425900	187620	176960	329870	760100	735000	839390	1709400	1519100	1613700
A0QSK6	sp|A0QSK6|RMLB_MYCS2 dTDP-glucose 4,6-dehydratase OS=Mycobacterium smegmatis (strain ATCC 700084 / mc(2)155) OX=246196 GN=rmlB PE=1 SV=1	13	48.3	36.967	115.76	122	8552500	10189000	15170000	160060	138100	247800	0	31676	19669	2872700	3611700	5308600
A0QUI9	tr|A0QUI9|A0QUI9_MYCS2 Transcriptional regulator, TetR family protein OS=Mycobacterium smegmatis (strain ATCC 700084 / mc(2)155) OX=246196 GN=MSMEG_2225 PE=4 SV=1	9	51	27.199	115.41	69	1311200	1312300	2103200	170860	208960	165410	1913100	1995300	1797600	243150	542420	569430
A0R5X8	sp|A0R5X8|PATR_MYCS2 Putative phenylalanine aminotransferase OS=Mycobacterium smegmatis (strain ATCC 700084 / mc(2)155) OX=246196 GN=pat PE=1 SV=1	13	42.1	38.871	115.37	178	10132000	19112000	19744000	224670	72090	299120	47688	28708	5099.2	3988500	5824000	8273200
A0R3C2	tr|A0R3C2|A0R3C2_MYCS2 Deferrochelatase OS=Mycobacterium smegmatis (strain ATCC 700084 / mc(2)155) OX=246196 GN=MSMEG_5420 PE=3 SV=1	13	34.1	45.886	115.32	114	2313000	1681500	3366000	2902400	2780400	7168000	1864300	1118000	1338400	423660	206080	464420
A0QVP0	tr|A0QVP0|A0QVP0_MYCS2 Enoyl-CoA hydratase OS=Mycobacterium smegmatis (strain ATCC 700084 / mc(2)155) OX=246196 GN=MSMEG_2641 PE=1 SV=1	14	54.8	26.978	114.91	164	3521600	15344000	33437000	704150	676930	893630	134170	7082	60923	1793900	4982000	4682900
A0QNS1	tr|A0QNS1|A0QNS1_MYCS2 Probable conserved mce associated membrane protein OS=Mycobacterium smegmatis (strain ATCC 700084 / mc(2)155) OX=246196 GN=MSMEG_0143 PE=4 SV=1	9	22.3	32.036	114.75	64	9937200	5445800	5234500	9275200	11002000	19274000	5605400	2163900	2419900	878110	313470	463220
A0QSG5	tr|A0QSG5|A0QSG5_MYCS2 Large ribosomal subunit protein uL18 OS=Mycobacterium smegmatis (strain ATCC 700084 / mc(2)155) OX=246196 GN=rplR PE=1 SV=1	15	58.3	13.684	113.53	409	53610000	146780000	346530000	25908000	28332000	53165000	567000000	360680000	436470000	16306000	32789000	19008000
A0QTT5	tr|A0QTT5|A0QTT5_MYCS2 Hydrolase OS=Mycobacterium smegmatis (strain ATCC 700084 / mc(2)155) OX=246196 GN=MSMEG_1957 PE=4 SV=1	13	34.8	49.397	113.53	119	2528500	3415400	5837500	1094700	737380	1086200	484480	510250	253260	774810	1416400	1682800
A0R5L6	tr|A0R5L6|A0R5L6_MYCS2 Thiopurine S-methyltransferase (Tpmt) superfamily protein OS=Mycobacterium smegmatis (strain ATCC 700084 / mc(2)155) OX=246196 GN=MSMEG_6235 PE=4 SV=1	6	41.2	24.5	113.46	143	2791500	15006000	24834000	425450	74192	259040	50079	40747	21332	2591400	5556200	6933700
A0QZ17	tr|A0QZ17|A0QZ17_MYCS2 Cobaltochelatase, CobN subunit OS=Mycobacterium smegmatis (strain ATCC 700084 / mc(2)155) OX=246196 GN=cobN PE=4 SV=1	18	17.4	130.64	113.43	116	1666000	3029300	3513700	53353	26129	68608	3469.1	34765	3489	565060	1020500	1294500
A0QPW0	tr|A0QPW0|A0QPW0_MYCS2 DUF5313 domain-containing protein OS=Mycobacterium smegmatis (strain ATCC 700084 / mc(2)155) OX=246196 GN=MSMEG_0537 PE=4 SV=1	12	46.5	16.722	112.57	218	16109000	22859000	29861000	59436000	62922000	44051000	5266400	4868900	1783400	1776000	2360500	1600200
A0QW27	tr|A0QW27|A0QW27_MYCS2 peptide-methionine (R)-S-oxide reductase OS=Mycobacterium smegmatis (strain ATCC 700084 / mc(2)155) OX=246196 GN=msrB PE=4 SV=1	10	66.4	15.458	112.54	115	23687000	13484000	21888000	213080	169910	800280	0	0	0	5179600	5143700	8449000
A0QSX6	tr|A0QSX6|A0QSX6_MYCS2 histidine kinase OS=Mycobacterium smegmatis (strain ATCC 700084 / mc(2)155) OX=246196 GN=MSMEG_1637 PE=4 SV=1	16	20.6	97.236	112.06	127	868250	2475500	3330800	2339900	3559500	3772700	2079800	1069200	1074600	110230	213020	169260
A0QSF9	sp|A0QSF9|RL14_MYCS2 Large ribosomal subunit protein uL14 OS=Mycobacterium smegmatis (strain ATCC 700084 / mc(2)155) OX=246196 GN=rplN PE=1 SV=1	14	77	13.376	111.39	329	12086000	36859000	59502000	10689000	5971700	12312000	78156000	60888000	65278000	4391800	8020400	4310600
A0QSX4	tr|A0QSX4|A0QSX4_MYCS2 Nitroreductase family protein OS=Mycobacterium smegmatis (strain ATCC 700084 / mc(2)155) OX=246196 GN=MSMEG_1635 PE=4 SV=1	16	66.2	23.77	111.34	215	17829000	47710000	81673000	1041300	616030	2550600	97049	179340	94471	6327800	15438000	17252000
A0R477	tr|A0R477|A0R477_MYCS2 Monooxygenase OS=Mycobacterium smegmatis (strain ATCC 700084 / mc(2)155) OX=246196 GN=MSMEG_5732 PE=4 SV=1	6	23.2	32.301	111.23	19	1449600	2990100	2884300	8554	10849	5500.7	0	0	10454	480310	1338300	1417000
A0R624	tr|A0R624|A0R624_MYCS2 Antigen 85-C OS=Mycobacterium smegmatis (strain ATCC 700084 / mc(2)155) OX=246196 GN=MSMEG_6399 PE=4 SV=1	8	28.2	36.827	110.23	118	5119100	7427400	11389000	7940700	5614800	14225000	15638	19916	9146.5	1236400	1584000	2088500
A0R5Q3	tr|A0R5Q3|A0R5Q3_MYCS2 glutamate dehydrogenase OS=Mycobacterium smegmatis (strain ATCC 700084 / mc(2)155) OX=246196 GN=MSMEG_6272 PE=4 SV=1	18	18.6	117.65	110.09	99	992700	2386300	6431300	87378	111660	233700	172360	132710	74910	331540	888300	1045100
A0QXC4	tr|A0QXC4|A0QXC4_MYCS2 Branched-chain amino acid ABC transporter ATP-binding protein OS=Mycobacterium smegmatis (strain ATCC 700084 / mc(2)155) OX=246196 GN=MSMEG_3251 PE=4 SV=1	11	47.2	27.198	108.56	108	2666900	4462200	3491900	9375100	4448400	8825600	4958600	2787800	3092300	280720	168520	184670
A0QRU8	tr|A0QRU8|A0QRU8_MYCS2 Phosphoadenosine phosphosulfate reductase OS=Mycobacterium smegmatis (strain ATCC 700084 / mc(2)155) OX=246196 GN=MSMEG_1245 PE=4 SV=1	9	39.4	32.053	108.51	78	1027400	2804300	6878000	624980	1932600	877150	579510	2541100	476060	200430	359200	542690
A0QNF5	sp|A0QNF5|CWSA_MYCS2 Cell wall synthesis protein CwsA OS=Mycobacterium smegmatis (strain ATCC 700084 / mc(2)155) OX=246196 GN=cwsA PE=1 SV=1	6	44.9	14.401	108.41	79	7039600	5919400	8311400	2999300	4518300	2883100	4742600	5069100	5682500	1632000	1586700	971470
A0QSK7	tr|A0QSK7|A0QSK7_MYCS2 Luciferase-like domain-containing protein OS=Mycobacterium smegmatis (strain ATCC 700084 / mc(2)155) OX=246196 GN=MSMEG_1513 PE=4 SV=1	9	45.6	30.183	107.4	160	14237000	33238000	46596000	583410	590980	1289200	198090	11716	19247	4287000	7324500	7991600
A0R3Y1	tr|A0R3Y1|A0R3Y1_MYCS2 Kanamycin biosynthetic protein OS=Mycobacterium smegmatis (strain ATCC 700084 / mc(2)155) OX=246196 GN=MSMEG_5635 PE=4 SV=1	8	98.4	6.8675	106.9	96	4119700	4067900	10758000	99749000	19190000	24844000	38669	95854	31984	1077900	1701100	2593500
A0QZ58	tr|A0QZ58|A0QZ58_MYCS2 tRNA (adenine(58)-N(1))-methyltransferase TrmI OS=Mycobacterium smegmatis (strain ATCC 700084 / mc(2)155) OX=246196 GN=MSMEG_3906 PE=3 SV=1	10	49.6	30.66	106.4	71	1892300	2937200	2282900	129590	220720	187270	1461700	1404500	1086600	588830	1123200	1677500
A0R3R8	tr|A0R3R8|A0R3R8_MYCS2 ABC transporter ATP-binding protein OS=Mycobacterium smegmatis (strain ATCC 700084 / mc(2)155) OX=246196 GN=MSMEG_5571 PE=4 SV=1	14	48.5	39.573	106.33	122	2170800	1715700	2421100	4539200	4703100	8239700	2883900	2469600	2152700	113740	120240	37653
A0QX46	tr|A0QX46|A0QX46_MYCS2 Isoleucine--tRNA ligase OS=Mycobacterium smegmatis (strain ATCC 700084 / mc(2)155) OX=246196 GN=ileS PE=3 SV=1	19	23.8	117.32	106.31	131	1864900	4507600	6756600	28213	22107	75196	58981	29082	15676	808160	1418800	1962000
A0QWY4	tr|A0QWY4|A0QWY4_MYCS2 O-ureido-D-serine cyclo-ligase OS=Mycobacterium smegmatis (strain ATCC 700084 / mc(2)155) OX=246196 GN=MSMEG_3107 PE=4 SV=1	14	55.8	33.885	106.12	124	1881900	2354600	3556100	3782200	3020000	6627200	3505400	2332200	1929900	286350	363890	364230
A0QNK0	tr|A0QNK0|A0QNK0_MYCS2 Uncharacterized protein OS=Mycobacterium smegmatis (strain ATCC 700084 / mc(2)155) OX=246196 GN=MSMEG_0070 PE=4 SV=1	5	51.4	11.927	105.89	123	2846500	5958700	8461800	9046200	9330600	6319500	9616100	6614300	5638600	883550	714710	720510
A0R269	tr|A0R269|A0R269_MYCS2 LprC protein OS=Mycobacterium smegmatis (strain ATCC 700084 / mc(2)155) OX=246196 GN=MSMEG_5005 PE=4 SV=1	4	24.7	19.495	105.87	75	1218200	1073300	1379800	2131200	2042600	1204800	3269600	2500000	2876500	140260	147980	117330
A0QU81	sp|A0QU81|SCMU_MYCS2 Secreted chorismate mutase OS=Mycobacterium smegmatis (strain ATCC 700084 / mc(2)155) OX=246196 GN=MSMEG_2111 PE=1 SV=1	9	62.4	19.49	105.77	114	4358200	8776300	21071000	6435200	5426000	14110000	75106	14876	25311	1139900	2327100	2276100
A0QP02	tr|A0QP02|A0QP02_MYCS2 MmpL4 protein OS=Mycobacterium smegmatis (strain ATCC 700084 / mc(2)155) OX=246196 GN=MSMEG_0225 PE=4 SV=1	17	19.4	105.53	105.73	40	177590	361020	437630	1852600	1434400	994950	269260	262560	230110	8972.8	5688.4	5629.4
A0QR84	tr|A0QR84|A0QR84_MYCS2 Integral membrane transporter OS=Mycobacterium smegmatis (strain ATCC 700084 / mc(2)155) OX=246196 GN=MSMEG_1023 PE=4 SV=1	4	9.8	49.165	105.73	76	4080500	2605700	2640200	4047400	4247000	1580900	2371200	1351100	1052300	435300	213590	187550
A0R5Z8	tr|A0R5Z8|A0R5Z8_MYCS2 3-keto-5-aminohexanoate cleavage enzyme OS=Mycobacterium smegmatis (strain ATCC 700084 / mc(2)155) OX=246196 GN=MSMEG_6373 PE=4 SV=1	8	27.2	33.931	105.08	83	2071900	4904100	9375200	213350	136360	359760	268390	438990	202810	779920	1758400	1772600
A0QYS3	tr|A0QYS3|A0QYS3_MYCS2 Acyl-CoA synthase OS=Mycobacterium smegmatis (strain ATCC 700084 / mc(2)155) OX=246196 GN=MSMEG_3767 PE=4 SV=1	23	28.1	107.34	105.06	126	856640	2108000	2942700	1695400	989280	2250500	841280	325800	664560	274960	452150	462380
A0QTR1	tr|A0QTR1|A0QTR1_MYCS2 MmpS3 protein OS=Mycobacterium smegmatis (strain ATCC 700084 / mc(2)155) OX=246196 GN=MSMEG_1932 PE=3 SV=1	5	27.7	28.398	104.91	76	4048600	557040	3384700	3202000	5440300	5538100	3642600	2553600	2970600	643060	63966	270210
A0R6Q9	tr|A0R6Q9|A0R6Q9_MYCS2 5-methyltetrahydropteroyltriglutamate--homocysteine methyltransferase OS=Mycobacterium smegmatis (strain ATCC 700084 / mc(2)155) OX=246196 GN=metE PE=3 SV=1	14	21.1	83.058	104.84	83	1974400	4793700	8251000	13730	3515.5	213040	0	1267.4	0	952320	1783300	2006100
A0R4T0	tr|A0R4T0|A0R4T0_MYCS2 Peroxisomal multifunctional enzyme type 2 OS=Mycobacterium smegmatis (strain ATCC 700084 / mc(2)155) OX=246196 GN=MSMEG_5943 PE=4 SV=1	11	52.8	30.55	104.72	92	6407100	5506000	8173800	123210	33162	168860	0	0	0	2341300	2313300	3787400
A0R6I9	tr|A0R6I9|A0R6I9_MYCS2 N-acetyltransferase domain-containing protein OS=Mycobacterium smegmatis (strain ATCC 700084 / mc(2)155) OX=246196 GN=MSMEG_6565 PE=4 SV=1	7	31.4	24.535	104.68	49	2191700	2833700	4145100	87376	58573	161860	11922	0	0	851110	1309600	1848200
A0R0A1	tr|A0R0A1|A0R0A1_MYCS2 Glyoxalase/bleomycin resistance protein/dioxygenase OS=Mycobacterium smegmatis (strain ATCC 700084 / mc(2)155) OX=246196 GN=MSMEG_4313 PE=4 SV=1	7	71	14.925	104.61	155	21927000	23224000	30350000	942290	512760	1238800	232670	102190	127200	6884300	11305000	15738000
A0QYB3	sp|A0QYB3|XYPA_MYCS2 Xylitol-binding protein OS=Mycobacterium smegmatis (strain ATCC 700084 / mc(2)155) OX=246196 GN=xypA PE=1 SV=1	17	48.7	36.08	104.6	62	1612500	2443300	2866800	2006500	2313300	1432000	4733400	1434000	3432700	449190	908800	574250
A0QWT1	sp|A0QWT1|RPOZ_MYCS2 DNA-directed RNA polymerase subunit omega OS=Mycobacterium smegmatis (strain ATCC 700084 / mc(2)155) OX=246196 GN=rpoZ PE=1 SV=1	5	57.9	11.535	104.26	110	139770000	123860000	150780000	13510000	6919100	11249000	10318000	7778900	5708300	45985000	59275000	71858000
A0R2V1	tr|A0R2V1|A0R2V1_MYCS2 Helix-turn-helix motif OS=Mycobacterium smegmatis (strain ATCC 700084 / mc(2)155) OX=246196 GN=MSMEG_5243 PE=4 SV=1	7	45.6	16.162	104.1	109	23127000	67995000	91047000	794810	644490	2067500	1102400	864170	984430	11543000	23697000	37455000
A0QSZ1	tr|A0QSZ1|A0QSZ1_MYCS2 O-acetylhomoserine sulfhydrylase OS=Mycobacterium smegmatis (strain ATCC 700084 / mc(2)155) OX=246196 GN=MSMEG_1652 PE=3 SV=1	5	25.5	46.823	103.62	48	4113700	5424200	6058900	117440	23662	143990	6437.2	0	0	1838500	2565400	1939000
A0QNY0;A0QRB6	tr|A0QNY0|A0QNY0_MYCS2 IS1096, tnpR protein OS=Mycobacterium smegmatis (strain ATCC 700084 / mc(2)155) OX=246196 GN=MSMEG_0203 PE=4 SV=1;tr|A0QRB6|A0QRB6_MYCS2 IS1096, tnpR protein OS=Mycobacterium smegmatis (strain ATCC 700084 / mc(2)155) OX=24619	7	43.8	25.9	103.45	123	2908500	2354300	5669500	3636900	3535200	3229900	3997800	7741200	2021800	1103100	840720	1375900
A0R637	tr|A0R637|A0R637_MYCS2 Uncharacterized protein OS=Mycobacterium smegmatis (strain ATCC 700084 / mc(2)155) OX=246196 GN=MSMEG_6412 PE=4 SV=1	7	32.4	29.378	103.45	85	8897300	13119000	15590000	348000	182100	505510	67658	42807	58169	4538700	6140700	5641800
A0R4N4	tr|A0R4N4|A0R4N4_MYCS2 Virulence factor Mce family protein OS=Mycobacterium smegmatis (strain ATCC 700084 / mc(2)155) OX=246196 GN=MSMEG_5896 PE=4 SV=1	9	34	40.389	103.42	43	26080	247670	144440	2474500	1400200	869860	74709	85508	48568	0	0	0
A0R4H9	tr|A0R4H9|A0R4H9_MYCS2 Protease 2 OS=Mycobacterium smegmatis (strain ATCC 700084 / mc(2)155) OX=246196 GN=MSMEG_5839 PE=4 SV=1	22	29.5	80.452	103.41	122	1838800	4714400	9002200	141210	70872	92634	0	0	12169	699000	1285600	1688300
A0QWR1	tr|A0QWR1|A0QWR1_MYCS2 3-dehydroquinate synthase OS=Mycobacterium smegmatis (strain ATCC 700084 / mc(2)155) OX=246196 GN=aroB PE=3 SV=1	5	18	39.316	103.39	150	6865100	9960100	9380100	1685400	1000300	2035100	1008900	679330	771210	2250800	3259500	3630200
A0R5I4	tr|A0R5I4|A0R5I4_MYCS2 Secreted protein OS=Mycobacterium smegmatis (strain ATCC 700084 / mc(2)155) OX=246196 GN=MSMEG_6202 PE=3 SV=1	10	41.5	35.003	103.29	161	5312900	4805300	8097100	4288400	3587200	6203000	2606800	2289900	2037000	975030	1206600	1139900
A0QXC3	tr|A0QXC3|A0QXC3_MYCS2 ABC transporter, ATP-binding protein OS=Mycobacterium smegmatis (strain ATCC 700084 / mc(2)155) OX=246196 GN=MSMEG_3250 PE=4 SV=1	13	44.7	31.199	103.1	95	483000	1493600	1447100	3395700	2701800	4418800	1144500	1100900	714510	51441	137110	120590
A0QQI4	tr|A0QQI4|A0QQI4_MYCS2 biotin carboxylase OS=Mycobacterium smegmatis (strain ATCC 700084 / mc(2)155) OX=246196 GN=purT PE=4 SV=1	8	22.7	49.033	102.77	90	4263700	10919000	15159000	2107800	1702000	3583900	495630	330260	282720	1181600	2327600	2365300
A0QTQ7	tr|A0QTQ7|A0QTQ7_MYCS2 Uncharacterized protein OS=Mycobacterium smegmatis (strain ATCC 700084 / mc(2)155) OX=246196 GN=MSMEG_1929 PE=4 SV=1	7	23.2	42.054	102.75	66	378560	699270	1018400	2107100	1673400	1445600	1268300	1022700	626340	63940	18656	13416
A0QW12	tr|A0QW12|A0QW12_MYCS2 Probable conserved integral membrane alanine and leucine rich protein OS=Mycobacterium smegmatis (strain ATCC 700084 / mc(2)155) OX=246196 GN=MSMEG_2770 PE=4 SV=1	2	17	26.334	102.69	53	4029300	3957500	3662700	3874800	4526200	6233700	4617800	2458600	1552200	710220	988360	868470
O85501	sp|O85501|NDK_MYCS2 Nucleoside diphosphate kinase OS=Mycobacterium smegmatis (strain ATCC 700084 / mc(2)155) OX=246196 GN=ndk PE=1 SV=1	10	54.7	14.916	102.05	241	70840000	115480000	124720000	2700900	2079500	7034100	587630	360160	257360	25758000	46908000	57782000
A0QVH9	tr|A0QVH9|A0QVH9_MYCS2 4-hydroxy-3-methylbut-2-en-1-yl diphosphate synthase (flavodoxin) OS=Mycobacterium smegmatis (strain ATCC 700084 / mc(2)155) OX=246196 GN=ispG PE=3 SV=1	13	41.8	40.481	101.96	143	6093600	13250000	20425000	294300	257880	671080	24164	88062	26833	2230500	4029100	4543400
A0QP01	tr|A0QP01|A0QP01_MYCS2 O-methyltransferase MdmC OS=Mycobacterium smegmatis (strain ATCC 700084 / mc(2)155) OX=246196 GN=MSMEG_0224 PE=4 SV=1	8	42.7	23.136	101.76	113	13609000	10561000	17291000	444100	895210	416520	163930	68699	61451	3352400	3538600	5570400
Q2M5K4	tr|Q2M5K4|Q2M5K4_MYCS2 MmpL OS=Mycobacterium smegmatis (strain ATCC 700084 / mc(2)155) OX=246196 GN=mmpL PE=4 SV=1	14	19.2	106.43	101.09	67	75184	851140	987710	1733200	1935000	2424400	339100	220140	308450	6234.5	5602.8	0
A0QS91	tr|A0QS91|A0QS91_MYCS2 Threonine rich protein OS=Mycobacterium smegmatis (strain ATCC 700084 / mc(2)155) OX=246196 GN=MSMEG_1393 PE=4 SV=1	5	50	13.599	101.05	42	3619500	3903800	3381400	7952400	9414400	3947400	4266900	3561200	2733100	438240	385270	352740
A0QYP5	tr|A0QYP5|A0QYP5_MYCS2 Glutathione peroxidase OS=Mycobacterium smegmatis (strain ATCC 700084 / mc(2)155) OX=246196 GN=MSMEG_3733 PE=4 SV=1	6	75.3	9.6615	101.02	183	15191000	18806000	21538000	762550	413370	902300	3354700	1781600	1304100	5190200	5420600	6668900
A0QRI9	tr|A0QRI9|A0QRI9_MYCS2 Bifunctional short chain isoprenyl diphosphate synthase OS=Mycobacterium smegmatis (strain ATCC 700084 / mc(2)155) OX=246196 GN=MSMEG_1133 PE=3 SV=1	8	27.1	35.41	100.99	88	4849000	9009800	12656000	288640	138300	220340	0	9539.8	10090	2073000	3662800	5088700
A0QYI8	tr|A0QYI8|A0QYI8_MYCS2 4-alpha-glucanotransferase OS=Mycobacterium smegmatis (strain ATCC 700084 / mc(2)155) OX=246196 GN=malQ PE=3 SV=1	16	28.1	80.615	100.78	68	146690	268620	329440	382320	498270	339470	1381500	1313900	531330	26961	48312	22711
A0R664	sp|A0R664|RRAAH_MYCS2 Putative 4-hydroxy-4-methyl-2-oxoglutarate aldolase OS=Mycobacterium smegmatis (strain ATCC 700084 / mc(2)155) OX=246196 GN=rraA PE=1 SV=1	5	33.3	16.406	100.73	68	8722100	14280000	22071000	156400	216380	824200	8878.9	36945	25272	3068300	6081900	6839500
A0QT53	sp|A0QT53|ARAA_MYCS2 L-arabinose isomerase OS=Mycobacterium smegmatis (strain ATCC 700084 / mc(2)155) OX=246196 GN=araA PE=3 SV=1	9	24.4	54.954	100.67	35	2065400	2100500	7335100	30473	12544	71787	0	5284	21164	539120	624900	2820500
A0QTF9	tr|A0QTF9|A0QTF9_MYCS2 dTDP-RhA:a-D-GlcNAc-diphosphoryl polyprenol, a-3-L-rhamnosyl transferase OS=Mycobacterium smegmatis (strain ATCC 700084 / mc(2)155) OX=246196 GN=MSMEG_1826 PE=4 SV=1	6	24.2	31.929	100.42	55	453010	1809500	2467900	1563700	2252100	4459500	3153300	2316900	2116800	391010	483650	330360
A0R535	tr|A0R535|A0R535_MYCS2 Secreted protein OS=Mycobacterium smegmatis (strain ATCC 700084 / mc(2)155) OX=246196 GN=MSMEG_6049 PE=4 SV=1	6	23.7	40.909	99.703	42	668960	788060	1090400	1661000	2170500	1505300	987930	454930	449140	108180	88460	69933
A0R679	tr|A0R679|A0R679_MYCS2 Luciferase-like domain-containing protein OS=Mycobacterium smegmatis (strain ATCC 700084 / mc(2)155) OX=246196 GN=MSMEG_6454 PE=4 SV=1	8	30.6	31.194	99.29	160	16420000	23146000	22279000	555980	365570	753950	136500	263730	31183	4949100	8843000	9339500
A0QY10	tr|A0QY10|A0QY10_MYCS2 Secreted protein OS=Mycobacterium smegmatis (strain ATCC 700084 / mc(2)155) OX=246196 GN=MSMEG_3494 PE=1 SV=1	4	25.5	17.534	99.278	110	9220600	10793000	13883000	56984000	29781000	42445000	783500	329730	245270	1553400	1727000	2169500
A0R298	tr|A0R298|A0R298_MYCS2 Oxidoreductase, FAD-binding OS=Mycobacterium smegmatis (strain ATCC 700084 / mc(2)155) OX=246196 GN=MSMEG_5037 PE=4 SV=1	15	33.8	47.316	99.237	127	14092000	12553000	15347000	74955	40419	95888	20162	51445	52238	3765700	4573000	6193100
A0QX17	tr|A0QX17|A0QX17_MYCS2 ABC transporter ATP-binding protein, possibly in EF-3 subfamily protein OS=Mycobacterium smegmatis (strain ATCC 700084 / mc(2)155) OX=246196 GN=MSMEG_3140 PE=4 SV=1	9	19.6	58.47	99.035	82	5036100	4157400	5530300	194420	162810	244710	215240	102780	110020	1260500	1460200	2054400
A0QZ49	sp|A0QZ49|DOP_MYCS2 Pup deamidase/depupylase OS=Mycobacterium smegmatis (strain ATCC 700084 / mc(2)155) OX=246196 GN=dop PE=1 SV=1	15	34.1	54.573	98.611	106	5539100	8243000	10359000	235690	116370	260840	70207	56978	56722	1770700	3098700	4421800
A0R753	tr|A0R753|A0R753_MYCS2 Integral membrane protein OS=Mycobacterium smegmatis (strain ATCC 700084 / mc(2)155) OX=246196 GN=MSMEG_6783 PE=4 SV=1	12	61.2	35.55	98.582	123	8149200	8167200	9001700	290690	76616	268120	7858	10806	4697.4	2535200	3662200	4860700
A0QSL0	tr|A0QSL0|A0QSL0_MYCS2 Thioredoxin reductase OS=Mycobacterium smegmatis (strain ATCC 700084 / mc(2)155) OX=246196 GN=MSMEG_1516 PE=4 SV=1	8	17.8	59.71	98.511	68	2630600	4729400	5658400	38599	49349	206290	232720	180400	87811	826870	1273400	1685000
A0QYG2	sp|A0QYG2|GARA_MYCS2 Glycogen accumulation regulator GarA OS=Mycobacterium smegmatis (strain ATCC 700084 / mc(2)155) OX=246196 GN=garA PE=1 SV=2	6	27.8	16.584	98.28	88	5610400	8786300	6214800	178300	135560	280880	7008.2	39480	27014	2051000	4628500	4450500
A0R2W9	sp|A0R2W9|MCA_MYCS2 Mycothiol S-conjugate amidase OS=Mycobacterium smegmatis (strain ATCC 700084 / mc(2)155) OX=246196 GN=mca PE=1 SV=1	10	40.6	32.673	97.951	111	5156200	18819000	19676000	323670	292180	555950	5516.7	2843.1	9729.2	1360300	3506100	3389800
A0QU64	tr|A0QU64|A0QU64_MYCS2 D-aminopeptidase OS=Mycobacterium smegmatis (strain ATCC 700084 / mc(2)155) OX=246196 GN=MSMEG_2092 PE=3 SV=1	7	22.1	38.243	97.533	102	13208000	21219000	22949000	427630	423840	332570	482560	665830	208320	3544800	4177200	6691100
A0QS36	tr|A0QS36|A0QS36_MYCS2 Metallo-beta-lactamase family protein OS=Mycobacterium smegmatis (strain ATCC 700084 / mc(2)155) OX=246196 GN=MSMEG_1334 PE=4 SV=1	6	37.1	26.602	97.432	76	5883300	7191800	7394700	175490	230910	172160	53549	332750	48995	2047400	3269900	3690300
A0QNL3	tr|A0QNL3|A0QNL3_MYCS2 PTS system, Fru family protein, IIABC components OS=Mycobacterium smegmatis (strain ATCC 700084 / mc(2)155) OX=246196 GN=MSMEG_0085 PE=4 SV=1	9	13	67.396	97.355	74	635070	2308200	2823100	2664700	3919700	4698800	1975500	1572400	984600	41561	90957	40822
A0R7H7	tr|A0R7H7|A0R7H7_MYCS2 Transmembrane protein OS=Mycobacterium smegmatis (strain ATCC 700084 / mc(2)155) OX=246196 GN=MSMEG_6920 PE=4 SV=1	2	27	11.844	97.347	54	6654600	8458600	21794000	9453900	16154000	8634700	53096000	33355000	40858000	540320	558750	1393600
A0R1X2	tr|A0R1X2|A0R1X2_MYCS2 Cysteine synthase B OS=Mycobacterium smegmatis (strain ATCC 700084 / mc(2)155) OX=246196 GN=cysM PE=3 SV=1	6	21.4	34.769	97.05	40	3821800	4164100	8102500	88629	54739	199640	50757	16222	7194.5	1151000	1342600	1977900
A0R2P1	tr|A0R2P1|A0R2P1_MYCS2 3-Hydroxyacyl-CoA dehydrogenase OS=Mycobacterium smegmatis (strain ATCC 700084 / mc(2)155) OX=246196 GN=MSMEG_5183 PE=3 SV=1	7	33.2	26.301	97.048	76	2767000	6467500	8004300	88806	17525	113950	5853.5	3786.1	0	1157100	2108300	1853300
A0R0C4	tr|A0R0C4|A0R0C4_MYCS2 Beta-lactamase OS=Mycobacterium smegmatis (strain ATCC 700084 / mc(2)155) OX=246196 GN=MSMEG_4337 PE=4 SV=1	3	14.1	28.337	96.924	39	5163500	4399200	5368600	1276300	802610	1134500	0	0	0	1013900	921960	1404200
A0R6A3	tr|A0R6A3|A0R6A3_MYCS2 Cytochrome P450 135B1 OS=Mycobacterium smegmatis (strain ATCC 700084 / mc(2)155) OX=246196 GN=MSMEG_6478 PE=4 SV=1	15	36.9	50.266	96.878	123	1199700	1521300	2519400	1178700	1599200	1701400	2017100	1536200	1314100	352620	287920	289340
A0QVR7	tr|A0QVR7|A0QVR7_MYCS2 HpcH/HpaI aldolase/citrate lyase family protein, putative OS=Mycobacterium smegmatis (strain ATCC 700084 / mc(2)155) OX=246196 GN=MSMEG_2667 PE=4 SV=1	6	30.1	33.266	96.782	84	3988500	3382100	4565800	123430	58722	254670	0	44504	22600	1179400	1669000	1984600
A0QNQ9	tr|A0QNQ9|A0QNQ9_MYCS2 AMP-binding enzyme, putative OS=Mycobacterium smegmatis (strain ATCC 700084 / mc(2)155) OX=246196 GN=MSMEG_0131 PE=4 SV=1	6	11.9	58.443	96.579	56	2364200	7519100	7254700	212460	41400	156740	81633	26628	0	964290	2044300	1812400
A0R2L2	tr|A0R2L2|A0R2L2_MYCS2 DUF1059 domain-containing protein OS=Mycobacterium smegmatis (strain ATCC 700084 / mc(2)155) OX=246196 GN=MSMEG_5154 PE=4 SV=1	4	81.6	5.5072	96.283	77	35099000	39485000	57046000	2557000	636400	1558900	165700	27517	0	10258000	11770000	17575000
A0R6C7	tr|A0R6C7|A0R6C7_MYCS2 EfeO-type cupredoxin-like domain-containing protein OS=Mycobacterium smegmatis (strain ATCC 700084 / mc(2)155) OX=246196 GN=MSMEG_6502 PE=4 SV=1	5	53.7	15.482	96.204	153	14511000	45399000	59972000	49556000	57548000	28558000	33978000	17630000	22889000	4468700	6082800	6041500
A0R4N2	tr|A0R4N2|A0R4N2_MYCS2 Mammalian cell entry protein OS=Mycobacterium smegmatis (strain ATCC 700084 / mc(2)155) OX=246196 GN=MSMEG_5894 PE=4 SV=1	7	39	22.919	96.115	46	468780	883650	1779600	7488300	2254800	2059500	1764700	1557700	751140	43548	0	0
A0QQW4	tr|A0QQW4|A0QQW4_MYCS2 Prolyl oligopeptidase family protein OS=Mycobacterium smegmatis (strain ATCC 700084 / mc(2)155) OX=246196 GN=MSMEG_0899 PE=4 SV=1	12	24.9	74.921	96.049	82	2669800	5560100	8221200	78610	74979	60728	2600.7	18004	0	1016000	1953100	1922900
A0R4D8	tr|A0R4D8|A0R4D8_MYCS2 Phosphoribosylformylglycinamidine cyclo-ligase OS=Mycobacterium smegmatis (strain ATCC 700084 / mc(2)155) OX=246196 GN=purM PE=3 SV=1	13	35.6	38.081	95.98	119	9049300	9684400	9824100	497240	208860	603600	191600	185340	118820	2718600	3611900	4173500
A0R5G5	tr|A0R5G5|A0R5G5_MYCS2 Hydrolase, alpha/beta fold family protein OS=Mycobacterium smegmatis (strain ATCC 700084 / mc(2)155) OX=246196 GN=MSMEG_6184 PE=4 SV=1	4	21.5	35.254	95.844	13	480600	323680	476890	355870	659530	635120	394580	146160	235640	21544	28227	26582
A0QWX1	tr|A0QWX1|A0QWX1_MYCS2 Oxidoreductase, zinc-binding dehydrogenase family protein OS=Mycobacterium smegmatis (strain ATCC 700084 / mc(2)155) OX=246196 GN=MSMEG_3094 PE=3 SV=1	6	20.1	38.493	95.757	42	3714700	4795700	6987900	160540	118230	737160	60699	740780	311430	1381400	2190200	2420600
A0QVC7	tr|A0QVC7|A0QVC7_MYCS2 Glycerate kinase OS=Mycobacterium smegmatis (strain ATCC 700084 / mc(2)155) OX=246196 GN=MSMEG_2528 PE=3 SV=1	15	42.8	37.698	95.556	130	6500600	9452800	11128000	1693000	553490	892640	4440.4	0	28930	2210400	3391900	3836800
A0QVT2	sp|A0QVT2|RNJ_MYCS2 Ribonuclease J OS=Mycobacterium smegmatis (strain ATCC 700084 / mc(2)155) OX=246196 GN=rnj PE=1 SV=1	14	30.8	59.617	95.402	145	1139500	3597300	5392400	335140	296760	716610	3528500	3050700	3288500	410930	958530	922500
A0QUX3	tr|A0QUX3|A0QUX3_MYCS2 LppZ protein OS=Mycobacterium smegmatis (strain ATCC 700084 / mc(2)155) OX=246196 GN=MSMEG_2369 PE=4 SV=1	12	33	37.713	95.135	63	1152200	1140200	1700100	4828700	4647500	4010000	1657900	2061400	1001200	85924	114380	39243
A0QVR3	sp|A0QVR3|DAPB_MYCS2 4-hydroxy-tetrahydrodipicolinate reductase OS=Mycobacterium smegmatis (strain ATCC 700084 / mc(2)155) OX=246196 GN=dapB PE=1 SV=1	6	38.4	25.71	94.98	153	17717000	18521000	22383000	420680	160710	418010	2634.5	122960	1408.9	4614800	6746600	9041700
A0R064	tr|A0R064|A0R064_MYCS2 Nicotinate-nucleotide--dimethylbenzimidazole phosphoribosyltransferase OS=Mycobacterium smegmatis (strain ATCC 700084 / mc(2)155) OX=246196 GN=cobT PE=3 SV=1	8	32.2	35.726	94.768	50	732690	1701100	1991900	1448200	1412600	2201200	1236000	719280	764380	82914	258520	158330
A0R3Z5	tr|A0R3Z5|A0R3Z5_MYCS2 AMP-dependent synthetase and ligase OS=Mycobacterium smegmatis (strain ATCC 700084 / mc(2)155) OX=246196 GN=MSMEG_5650 PE=4 SV=1	10	34	61.538	94.587	82	1042400	1982600	2366000	50809	19423	37179	5585.1	0	0	492890	1039800	1169900
A0QSH1	tr|A0QSH1|A0QSH1_MYCS2 Major facilitator superfamily protein OS=Mycobacterium smegmatis (strain ATCC 700084 / mc(2)155) OX=246196 GN=MSMEG_1477 PE=4 SV=1	5	18.3	50.841	94.461	70	4045500	5950500	2530700	6355600	5214300	2387100	6129500	2808000	2014000	400760	149850	178410
A0QRN2	tr|A0QRN2|A0QRN2_MYCS2 Transcriptional regulator OS=Mycobacterium smegmatis (strain ATCC 700084 / mc(2)155) OX=246196 GN=MSMEG_1178 PE=4 SV=1	4	17.7	33.126	94.261	55	2665400	5929400	9157600	109110	116730	247030	336430	169430	244190	1403500	2508500	3486200
A0QW09	tr|A0QW09|A0QW09_MYCS2 DUF3710 domain-containing protein OS=Mycobacterium smegmatis (strain ATCC 700084 / mc(2)155) OX=246196 GN=MSMEG_2766 PE=4 SV=1	13	67.4	27.67	94.107	164	10952000	14956000	17441000	3306600	1696000	3590900	4300500	2497200	2180000	3250200	4267100	4884100
A0R4R3	sp|A0R4R3|KSHA_MYCS2 3-ketosteroid-9-alpha-monooxygenase, oxygenase component OS=Mycobacterium smegmatis (strain ATCC 700084 / mc(2)155) OX=246196 GN=kshA PE=1 SV=1	10	37.6	43.667	93.885	67	2039500	5126800	4743600	33306	17976	138360	0	21514	0	907260	1885900	2104900
A0QRH1	sp|A0QRH1|MENG_MYCS2 Demethylmenaquinone methyltransferase OS=Mycobacterium smegmatis (strain ATCC 700084 / mc(2)155) OX=246196 GN=menG PE=3 SV=1	7	42.8	24.716	93.858	57	2449800	2728900	2764000	1260200	1282600	2816300	2001800	1655400	1843900	522780	315830	292090
A0R5Y9	tr|A0R5Y9|A0R5Y9_MYCS2 Cysteine desulfurase family protein OS=Mycobacterium smegmatis (strain ATCC 700084 / mc(2)155) OX=246196 GN=MSMEG_6363 PE=4 SV=1	11	32.2	41.904	93.14	67	4449100	6204400	7277300	384740	615220	1053900	123130	23591	5100.9	1287200	1630200	1881800
A0R1D2	tr|A0R1D2|A0R1D2_MYCS2 Dihydrolipoamide acetyltransferase component of pyruvate dehydrogenase complex OS=Mycobacterium smegmatis (strain ATCC 700084 / mc(2)155) OX=246196 GN=MSMEG_4710 PE=3 SV=1	3	15.8	42.841	93.088	15	3199.9	0	319670	626930	735150	1761900	158500	63130	21819	2339.4	7378.3	140820
A0R5R7	sp|A0R5R7|Y6286_MYCS2 Putative aminotransferase MSMEG_6286/MSMEI_6121 OS=Mycobacterium smegmatis (strain ATCC 700084 / mc(2)155) OX=246196 GN=MSMEG_6286 PE=1 SV=1	15	29.4	46.41	92.789	139	7579900	12459000	16528000	43295	85948	327390	54638	24957	11754	2813700	4278800	4532200
A0QR33	sp|A0QR33|GSA_MYCS2 Glutamate-1-semialdehyde 2,1-aminomutase OS=Mycobacterium smegmatis (strain ATCC 700084 / mc(2)155) OX=246196 GN=hemL PE=3 SV=1	8	25.7	46.771	92.67	101	4221000	26561000	25852000	220430	188630	5802600	2376100	568350	2990800	3778700	8518400	6402600
A0R4G8	tr|A0R4G8|A0R4G8_MYCS2 Probable M18 family aminopeptidase 2 OS=Mycobacterium smegmatis (strain ATCC 700084 / mc(2)155) OX=246196 GN=apeB PE=3 SV=1	14	45.8	44.879	92.512	112	4582900	7508600	13940000	46796	63580	120580	462450	268860	224190	1147300	2451200	2156800
A0QYV9	tr|A0QYV9|A0QYV9_MYCS2 Phage shock protein A (IM30) OS=Mycobacterium smegmatis (strain ATCC 700084 / mc(2)155) OX=246196 GN=MSMEG_3804 PE=4 SV=1	3	34.5	9.4271	92.374	32	7216300	9193300	10454000	0	0	354690	155180	27694	117380	1947800	2699400	3410400
A0QZY9	sp|A0QZY9|PYRD_MYCS2 Dihydroorotate dehydrogenase (quinone) OS=Mycobacterium smegmatis (strain ATCC 700084 / mc(2)155) OX=246196 GN=pyrD PE=3 SV=1	7	29.7	37.166	92.31	51	862810	1059300	1540000	1071000	1201500	1249500	2027400	1472500	1098800	246720	222180	157490
A0QNR5	tr|A0QNR5|A0QNR5_MYCS2 Virulence factor mce family protein OS=Mycobacterium smegmatis (strain ATCC 700084 / mc(2)155) OX=246196 GN=MSMEG_0137 PE=1 SV=1	10	22.3	58.012	92.309	36	322130	601740	454930	1483300	1436200	680930	239580	84068	141000	0	0	0
A0QQB4	tr|A0QQB4|A0QQB4_MYCS2 Isoniazid inductible protein IniA OS=Mycobacterium smegmatis (strain ATCC 700084 / mc(2)155) OX=246196 GN=MSMEG_0695 PE=4 SV=1	13	23.1	65.894	91.616	31	695220	1693600	2937100	1109100	418530	1186300	1111600	486180	378490	255010	555230	692380
A0QWJ6	tr|A0QWJ6|A0QWJ6_MYCS2 GTP pyrophosphokinase OS=Mycobacterium smegmatis (strain ATCC 700084 / mc(2)155) OX=246196 GN=relA PE=3 SV=1	15	22.5	87.93	91.51	46	330540	355970	457930	131510	158640	100980	839950	968680	710650	102990	193500	177480
A0QYL7	tr|A0QYL7|A0QYL7_MYCS2 3-alpha-hydroxysteroid dehydrogenase OS=Mycobacterium smegmatis (strain ATCC 700084 / mc(2)155) OX=246196 GN=MSMEG_3704 PE=4 SV=1	7	37.7	31.403	91.484	60	2039800	2166100	2745300	2400400	2250700	820390	3019000	2678600	2616000	484240	208320	44201
A0R088	tr|A0R088|A0R088_MYCS2 Enoyl-CoA hydratase/isomerase OS=Mycobacterium smegmatis (strain ATCC 700084 / mc(2)155) OX=246196 GN=MSMEG_4299 PE=3 SV=1	10	44.1	27.314	91.337	47	2399500	6604500	10116000	45629	19923	119370	4614.9	30082	10437	1143600	2383800	2445600
A0QU07	tr|A0QU07|A0QU07_MYCS2 Oxidoreductase, zinc-binding dehydrogenase family protein OS=Mycobacterium smegmatis (strain ATCC 700084 / mc(2)155) OX=246196 GN=MSMEG_2033 PE=4 SV=1	9	36.5	33.454	91.287	70	3068700	4672400	8716700	22430	17085	64454	0	0	0	1106800	2166100	3135400
A0QT70	tr|A0QT70|A0QT70_MYCS2 Glycerol-3-phosphate dehydrogenase OS=Mycobacterium smegmatis (strain ATCC 700084 / mc(2)155) OX=246196 GN=MSMEG_1736 PE=3 SV=1	14	26.5	63.052	91.092	120	693530	661880	1788700	4644900	4440600	5024700	3361700	2916900	2901000	190000	188520	89169
A0QQ26	tr|A0QQ26|A0QQ26_MYCS2 Acyl-CoA dehydrogenase OS=Mycobacterium smegmatis (strain ATCC 700084 / mc(2)155) OX=246196 GN=MSMEG_0603 PE=3 SV=1	10	16.2	78.753	91	55	1770300	3050500	3976200	40428	9747.7	64022	0	0	0	519680	1078400	1211400
A0QVZ7	tr|A0QVZ7|A0QVZ7_MYCS2 DUF3039 domain-containing protein OS=Mycobacterium smegmatis (strain ATCC 700084 / mc(2)155) OX=246196 GN=MSMEG_2754 PE=4 SV=1	10	97.4	8.6898	90.971	182	55446000	110470000	208240000	20950000	15774000	26957000	3189000	1769000	490340	27117000	38556000	53952000
A0QQ47	tr|A0QQ47|A0QQ47_MYCS2 Subtilase family protein OS=Mycobacterium smegmatis (strain ATCC 700084 / mc(2)155) OX=246196 GN=MSMEG_0624 PE=1 SV=1	3	10.9	46.432	90.771	21	0	11268	0	529030	423460	883360	161460	96301	186150	0	10717	0
A0QTD8	tr|A0QTD8|A0QTD8_MYCS2 RNA polymerase sigma-F factor OS=Mycobacterium smegmatis (strain ATCC 700084 / mc(2)155) OX=246196 GN=MSMEG_1804 PE=4 SV=1	8	34.8	27.884	90.757	56	5776900	13264000	13990000	131460	148150	339840	506640	389580	228800	2610800	4962100	4466300
A0QXZ4	tr|A0QXZ4|A0QXZ4_MYCS2 Aminopyrimidine aminohydrolase OS=Mycobacterium smegmatis (strain ATCC 700084 / mc(2)155) OX=246196 GN=MSMEG_3478 PE=3 SV=1	5	23.5	27.05	90.736	33	3060600	4893200	7627100	67513	182080	342410	13362	656160	11234	970460	1070200	1715500
A0R4H2	tr|A0R4H2|A0R4H2_MYCS2 Phosphoribosylformylglycinamidine synthase subunit PurS OS=Mycobacterium smegmatis (strain ATCC 700084 / mc(2)155) OX=246196 GN=purS PE=3 SV=1	2	30.5	8.8579	90.73	52	5636700	62446000	116320000	616120	724440	3644600	1349800	116460	460290	5307800	17085000	19221000
A0QS39	sp|A0QS39|RL331_MYCS2 Large ribosomal subunit protein bL33A OS=Mycobacterium smegmatis (strain ATCC 700084 / mc(2)155) OX=246196 GN=rpmG1 PE=1 SV=1	10	83.6	6.4524	90.181	360	189930000	304210000	719830000	174590000	178620000	267500000	662200000	504200000	504660000	60291000	63501000	39654000
A0QQC9	tr|A0QQC9|A0QQC9_MYCS2 Protein GrpE OS=Mycobacterium smegmatis (strain ATCC 700084 / mc(2)155) OX=246196 GN=grpE PE=3 SV=1	14	63.9	23.005	89.779	156	37170000	87014000	138490000	4756100	3321100	5683400	575560	611310	247750	14600000	28891000	18470000
A0QQI7	tr|A0QQI7|A0QQI7_MYCS2 O-succinylhomoserine sulfhydrylase OS=Mycobacterium smegmatis (strain ATCC 700084 / mc(2)155) OX=246196 GN=metZ PE=3 SV=1	12	38.5	43.266	89.653	111	2688400	5506200	13617000	11270	156950	198250	24590	36250	13664	907430	1629700	1706000
A0R5Z2	sp|A0R5Z2|GLFT1_MYCS2 Galactofuranosyltransferase GlfT1 OS=Mycobacterium smegmatis (strain ATCC 700084 / mc(2)155) OX=246196 GN=glfT1 PE=1 SV=1	9	35.8	34.04	89.242	59	1509100	1806400	983410	2531200	3392400	2185800	1990500	1347300	1192400	243500	290370	165830
A0QY09	tr|A0QY09|A0QY09_MYCS2 Secreted protein OS=Mycobacterium smegmatis (strain ATCC 700084 / mc(2)155) OX=246196 GN=MSMEG_3493 PE=4 SV=1	5	57.5	12.234	89.056	104	16382000	18378000	35254000	43633000	34326000	58206000	1288100	729990	528820	2682000	3573000	4591900
A0QPG4	tr|A0QPG4|A0QPG4_MYCS2 Glycosyl transferase OS=Mycobacterium smegmatis (strain ATCC 700084 / mc(2)155) OX=246196 GN=gtf1 PE=4 SV=1	8	22	46.534	88.98	76	609630	1800800	6257800	765410	4908700	3417600	6279700	2228800	3005400	146160	188270	182070
A0R190	tr|A0R190|A0R190_MYCS2 IolE protein OS=Mycobacterium smegmatis (strain ATCC 700084 / mc(2)155) OX=246196 GN=MSMEG_4665 PE=4 SV=1	8	29.4	34.131	88.953	74	5875400	6128200	5669700	200160	21279	189840	7783.4	81534	3160.2	1504800	2471100	3112100
A0QPG6	tr|A0QPG6|A0QPG6_MYCS2 Rmt3 protein OS=Mycobacterium smegmatis (strain ATCC 700084 / mc(2)155) OX=246196 GN=MSMEG_0391 PE=4 SV=1	11	45.4	29.474	88.874	116	672650	5111900	9456600	4004100	4166000	7033900	8201500	6898200	8978900	338340	876550	192570
A0QV38	tr|A0QV38|A0QV38_MYCS2 RNA-binding protein KhpA OS=Mycobacterium smegmatis (strain ATCC 700084 / mc(2)155) OX=246196 GN=khpA PE=3 SV=1	8	75	8.1952	88.827	255	66553000	113670000	122920000	7761000	6630400	14654000	32493000	18258000	24416000	17968000	29182000	33784000
A0QW04	tr|A0QW04|A0QW04_MYCS2 inositol-phosphate phosphatase OS=Mycobacterium smegmatis (strain ATCC 700084 / mc(2)155) OX=246196 GN=MSMEG_2762 PE=4 SV=1	6	30	29.227	88.666	93	17777000	12350000	13824000	275910	21609	305770	0	22374	8889.5	3392600	4607000	6303900
A0QQ48	sp|A0QQ48|ECCE3_MYCS2 ESX-3 secretion system protein EccE3 OS=Mycobacterium smegmatis (strain ATCC 700084 / mc(2)155) OX=246196 GN=eccE3 PE=1 SV=1	10	28.5	33.185	88.382	96	1104300	1046500	2843300	2528500	3689500	6199400	2497800	1137100	1655900	49001	55395	27416
A0QND7	tr|A0QND7|A0QND7_MYCS2 6-phosphogluconate dehydrogenase, decarboxylating OS=Mycobacterium smegmatis (strain ATCC 700084 / mc(2)155) OX=246196 GN=MSMEG_0002 PE=3 SV=1	6	27.9	31.536	88.105	69	6510900	9664700	14212000	257410	198510	740260	25226	13795	2163.5	2421000	3881300	5024400
A0R4B7	tr|A0R4B7|A0R4B7_MYCS2 Phosphate-specific transport system accessory protein PhoU OS=Mycobacterium smegmatis (strain ATCC 700084 / mc(2)155) OX=246196 GN=phoU PE=3 SV=1	8	40.5	24.649	87.651	124	5449800	26955000	47163000	1655100	567730	1595100	14452000	671380	395310	1903700	5961800	5866700
A0QVM1	tr|A0QVM1|A0QVM1_MYCS2 Conserved hypothetical alanine rich protein OS=Mycobacterium smegmatis (strain ATCC 700084 / mc(2)155) OX=246196 GN=MSMEG_2622 PE=4 SV=1	6	38.9	16.519	87.598	94	574530	1997900	1133500	5950300	5364300	10191000	6689700	3858300	4877800	137350	59625	378090
A0QRN6	sp|A0QRN6|HUTI_MYCS2 Imidazolonepropionase OS=Mycobacterium smegmatis (strain ATCC 700084 / mc(2)155) OX=246196 GN=hutI PE=1 SV=1	13	37.9	41.33	87.464	97	4923100	10939000	17680000	74745	24801	287470	65202	73391	108250	2081300	3543400	4343300
A0R5H5	tr|A0R5H5|A0R5H5_MYCS2 Anion-transporting ATPase OS=Mycobacterium smegmatis (strain ATCC 700084 / mc(2)155) OX=246196 GN=MSMEG_6193 PE=4 SV=1	11	37.8	36.835	87.282	167	1844300	3967200	14578000	10430000	8814700	11219000	4043900	2324700	1174100	788620	1012000	1021900
A0QXY1	tr|A0QXY1|A0QXY1_MYCS2 Acyl-CoA synthase OS=Mycobacterium smegmatis (strain ATCC 700084 / mc(2)155) OX=246196 GN=MSMEG_3465 PE=4 SV=1	14	27	65.801	86.999	79	2276000	5822300	10000000	107700	81190	205080	33526	151410	85846	1200000	2032000	3122900
A0QX21	tr|A0QX21|A0QX21_MYCS2 Membrane protein OS=Mycobacterium smegmatis (strain ATCC 700084 / mc(2)155) OX=246196 GN=MSMEG_3144 PE=4 SV=1	6	35	20.759	86.654	92	1506700	4868600	5776200	9179500	7113600	5802400	6347100	6623300	6231800	344440	546800	443920
A0R408	tr|A0R408|A0R408_MYCS2 histidine kinase OS=Mycobacterium smegmatis (strain ATCC 700084 / mc(2)155) OX=246196 GN=MSMEG_5663 PE=4 SV=1	7	15.7	47.818	86.539	50	132040	249610	536960	729730	836200	1023200	536740	405470	507480	0	0	0
A0R0Z9	tr|A0R0Z9|A0R0Z9_MYCS2 Transglutaminase-like domain-containing protein OS=Mycobacterium smegmatis (strain ATCC 700084 / mc(2)155) OX=246196 GN=MSMEG_4567 PE=4 SV=1	7	33	30.945	86.35	41	333920	417730	564290	2815300	2179500	3601600	61966	41478	9285.6	0	0	13114
A0QSL4	sp|A0QSL4|RL36_MYCS2 Large ribosomal subunit protein bL36 OS=Mycobacterium smegmatis (strain ATCC 700084 / mc(2)155) OX=246196 GN=rpmJ PE=1 SV=1	8	73	4.3292	85.728	434	199330000	784370000	847260000	106780000	111760000	216270000	1746200000	966570000	1280800000	49669000	110610000	37358000
A0QS81	tr|A0QS81|A0QS81_MYCS2 Endonuclease IV OS=Mycobacterium smegmatis (strain ATCC 700084 / mc(2)155) OX=246196 GN=MSMEG_1383 PE=3 SV=1	11	50.4	26.589	85.596	58	3855800	6910200	13172000	179040	165850	370690	1019600	657270	512120	1839300	2848000	3773400
A0R4N6	tr|A0R4N6|A0R4N6_MYCS2 Virulence factor Mce family protein OS=Mycobacterium smegmatis (strain ATCC 700084 / mc(2)155) OX=246196 GN=MSMEG_5898 PE=4 SV=1	20	47.4	37.895	85.523	96	266510	1031500	2240200	5204600	5241400	6560000	1282900	480580	623840	0	15410	0
A0R3H1	tr|A0R3H1|A0R3H1_MYCS2 UTP--glucose-1-phosphate uridylyltransferase OS=Mycobacterium smegmatis (strain ATCC 700084 / mc(2)155) OX=246196 GN=galU PE=3 SV=1	5	19.8	31.685	85.322	133	24079000	25460000	21896000	303170	270140	509810	101620	89220	168380	6961000	7940200	14216000
A0QNN6	tr|A0QNN6|A0QNN6_MYCS2 Acyl-CoA dehydrogenase OS=Mycobacterium smegmatis (strain ATCC 700084 / mc(2)155) OX=246196 GN=MSMEG_0108 PE=3 SV=1	7	26.1	40.48	85.31	48	2108000	2472500	2678600	365750	34584	124170	15861	13924	7133.3	588870	926070	1013100
A0R5B0	tr|A0R5B0|A0R5B0_MYCS2 Anti-sigma factor antagonist OS=Mycobacterium smegmatis (strain ATCC 700084 / mc(2)155) OX=246196 GN=MSMEG_6127 PE=3 SV=1	4	32.8	12.029	85.256	68	69122000	90237000	121430000	3679400	2130400	4855100	574110	282740	407650	16791000	20455000	36185000
A0R276	tr|A0R276|A0R276_MYCS2 DUF2510 domain-containing protein OS=Mycobacterium smegmatis (strain ATCC 700084 / mc(2)155) OX=246196 GN=MSMEG_5013 PE=4 SV=1	8	38.4	29.868	84.712	45	630380	922770	1066200	5536700	3621200	1676300	11169	0	0	0	0	322400
A0QWK7	tr|A0QWK7|A0QWK7_MYCS2 Histidine--tRNA ligase OS=Mycobacterium smegmatis (strain ATCC 700084 / mc(2)155) OX=246196 GN=hisS PE=3 SV=1	17	42	45.663	84.624	106	5176000	4733500	13676000	87398	91565	271950	157680	93606	68029	2384400	2256700	3514700
A0QNI9	sp|A0QNI9|ECCA1_MYCS2 ESX-1 secretion system protein EccA1 OS=Mycobacterium smegmatis (strain ATCC 700084 / mc(2)155) OX=246196 GN=eccA1 PE=3 SV=1	16	29.6	62.147	84.456	129	7041400	9405200	13000000	642660	364880	526290	264080	182480	94455	2078700	3018000	3913900
A0R4D0	sp|A0R4D0|Y5790_MYCS2 Uncharacterized protein MSMEG_5790/MSMEI_5637 OS=Mycobacterium smegmatis (strain ATCC 700084 / mc(2)155) OX=246196 GN=MSMEG_5790 PE=1 SV=1	3	56.7	9.05	84.45	61	22732000	25436000	33017000	155650	73952	510930	205320	38383	48094	7215600	10240000	12401000
A0QZX9	tr|A0QZX9|A0QZX9_MYCS2 Short chain dehydrogenase OS=Mycobacterium smegmatis (strain ATCC 700084 / mc(2)155) OX=246196 GN=MSMEG_4188 PE=3 SV=1	11	36.9	31.128	84.166	123	902650	2106500	2317000	736990	982740	1487900	2241400	2127800	1716400	250380	338540	217330
A0R4S6	sp|A0R4S6|HOA2_MYCS2 4-hydroxy-2-oxovalerate aldolase 2 OS=Mycobacterium smegmatis (strain ATCC 700084 / mc(2)155) OX=246196 GN=bphI-2 PE=3 SV=1	8	32.1	37.265	84.134	91	8448500	14435000	15147000	158680	180330	174370	31769	10914	24080	3453700	3610300	5096300
A0QXI0	tr|A0QXI0|A0QXI0_MYCS2 tryptophan synthase OS=Mycobacterium smegmatis (strain ATCC 700084 / mc(2)155) OX=246196 GN=MSMEG_3309 PE=3 SV=1	6	19.9	45.719	84.13	73	13292000	13239000	15720000	460990	94794	490560	94699	181970	32549	4838800	5769000	7432400
A0QPE1	tr|A0QPE1|A0QPE1_MYCS2 Uncharacterized protein OS=Mycobacterium smegmatis (strain ATCC 700084 / mc(2)155) OX=246196 GN=MSMEG_0366 PE=4 SV=1	5	53.1	18.588	84.127	46	898810	1387100	1648500	2976400	3521000	1568100	1378000	1348100	1208600	307770	556770	484680
A0R407	tr|A0R407|A0R407_MYCS2 DNA-binding response regulator PrrA OS=Mycobacterium smegmatis (strain ATCC 700084 / mc(2)155) OX=246196 GN=prrA PE=4 SV=1	7	37.7	25.342	84.055	47	821610	1322800	3833700	136130	46187	258770	102000	156440	57077	429200	916060	1357500
A0QYV0	tr|A0QYV0|A0QYV0_MYCS2 Recombinase RecA OS=Mycobacterium smegmatis (strain ATCC 700084 / mc(2)155) OX=246196 GN=MSMEG_3795 PE=4 SV=1	7	59.7	12.537	84.03	146	17589000	22974000	30422000	3915900	1666400	2758200	660120	253030	86628	5506900	8841900	14060000
A0R092	tr|A0R092|A0R092_MYCS2 Methyltransferase OS=Mycobacterium smegmatis (strain ATCC 700084 / mc(2)155) OX=246196 GN=MSMEG_4303 PE=4 SV=1	10	24.9	54.728	83.987	101	2520300	6376900	10714000	122930	142200	151080	3894.7	26140	34646	670120	1782200	2940500
Q9X5M1	sp|Q9X5M1|DCDA_MYCS2 Diaminopimelate decarboxylase OS=Mycobacterium smegmatis (strain ATCC 700084 / mc(2)155) OX=246196 GN=lysA PE=3 SV=1	15	35.2	50.348	83.794	116	2430300	5959100	7742900	9271.6	15206	165370	755.24	0	646.56	1269100	1919500	1974400
A0R557	sp|A0R557|Y6073_MYCS2 Uncharacterized tRNA/rRNA methyltransferase MSMEG_6073/MSMEI_5913 OS=Mycobacterium smegmatis (strain ATCC 700084 / mc(2)155) OX=246196 GN=MSMEG_6073 PE=3 SV=1	12	34.1	32.572	83.544	135	4437200	3779400	8205900	298460	506890	335050	7616300	4655800	4389100	2195000	1115700	697750
A0QUZ0	tr|A0QUZ0|A0QUZ0_MYCS2 3-isopropylmalate dehydratase small subunit OS=Mycobacterium smegmatis (strain ATCC 700084 / mc(2)155) OX=246196 GN=leuD PE=3 SV=1	8	58.9	21.876	83.247	79	9464000	7657700	8501600	138610	18572	207630	0	0	0	2178600	2554100	3836400
A0QXC8	tr|A0QXC8|A0QXC8_MYCS2 DoxX subfamily protein, putative OS=Mycobacterium smegmatis (strain ATCC 700084 / mc(2)155) OX=246196 GN=MSMEG_3255 PE=4 SV=1	18	40.5	30.33	83.004	260	2826600	11713000	5938800	17182000	15331000	6362400	35363000	14175000	5206100	848790	1499000	162710
A0R316	sp|A0R316|Y5308_MYCS2 Seven-bladed beta-propeller protein MSMEG_5308 OS=Mycobacterium smegmatis (strain ATCC 700084 / mc(2)155) OX=246196 GN=MSMEG_5308 PE=1 SV=1	10	29.3	38.249	82.812	58	746530	1003500	1247500	2235900	1876900	3233900	2789000	1089100	484240	31388	264850	185020
A0QUW7	sp|A0QUW7|DNLJ_MYCS2 DNA ligase A OS=Mycobacterium smegmatis (strain ATCC 700084 / mc(2)155) OX=246196 GN=ligA PE=1 SV=1	17	31	76.268	82.412	41	1644700	1646200	3745100	33428	11448	37564	43610	14222	0	493990	695130	1106600
A0QP15	tr|A0QP15|A0QP15_MYCS2 O-acetylhomoserine/O-acetylserine sulfhydrylase OS=Mycobacterium smegmatis (strain ATCC 700084 / mc(2)155) OX=246196 GN=MSMEG_0238 PE=4 SV=1	6	48.1	17.43	82.269	70	8056000	12525000	12464000	349250	234870	901980	94119	290370	271220	2773700	5263600	6215200
A0QPI4	tr|A0QPI4|A0QPI4_MYCS2 Condensation domain protein OS=Mycobacterium smegmatis (strain ATCC 700084 / mc(2)155) OX=246196 GN=MSMEG_0409 PE=4 SV=1	10	31.5	51.736	81.921	92	4406700	6904200	13154000	165710	162570	235220	60828	75486	20310	1441500	3126600	4071300
A0R7J7	tr|A0R7J7|A0R7J7_MYCS2 Membrane protein insertase YidC OS=Mycobacterium smegmatis (strain ATCC 700084 / mc(2)155) OX=246196 GN=MSMEG_6942 PE=3 SV=1	10	31.3	40.446	81.877	99	4493800	6376900	4857100	7421200	4888800	3659600	6639300	3447200	4139100	337550	186320	30812
A0QS96	sp|A0QS96|RS12_MYCS2 Small ribosomal subunit protein uS12 OS=Mycobacterium smegmatis (strain ATCC 700084 / mc(2)155) OX=246196 GN=rpsL PE=1 SV=1	14	67.7	13.863	81.517	259	90463000	147410000	250660000	16200000	32193000	21209000	323650000	252900000	258700000	18394000	25143000	17558000
A0QYT8	tr|A0QYT8|A0QYT8_MYCS2 Endoribonuclease L-PSP, putative OS=Mycobacterium smegmatis (strain ATCC 700084 / mc(2)155) OX=246196 GN=MSMEG_3782 PE=4 SV=1	3	37	14.494	81.482	64	15097000	16169000	20202000	335270	102140	435650	0	0	0	5044100	6162500	11298000
A0QZY3	tr|A0QZY3|A0QZY3_MYCS2 DUF3090 domain-containing protein OS=Mycobacterium smegmatis (strain ATCC 700084 / mc(2)155) OX=246196 GN=MSMEG_4192 PE=4 SV=1	8	45.6	21.165	81.471	88	12938000	17791000	28285000	308510	257080	750850	295980	249490	107180	5459300	9909700	11723000
A0QQI1	tr|A0QQI1|A0QQI1_MYCS2 Antibiotic transporter OS=Mycobacterium smegmatis (strain ATCC 700084 / mc(2)155) OX=246196 GN=MSMEG_0763 PE=4 SV=1	9	21.1	68.045	81.269	101	778560	1851100	1407300	2334200	3359700	1641600	3616400	2309900	1729600	125070	198150	41326
A0R1G3	tr|A0R1G3|A0R1G3_MYCS2 Clavaldehyde dehydrogenase OS=Mycobacterium smegmatis (strain ATCC 700084 / mc(2)155) OX=246196 GN=MSMEG_4742 PE=4 SV=1	10	36.8	27.177	81.247	74	8542800	10640000	12630000	219830	149350	254100	39897	91675	49479	2315000	3504300	3846000
A0QTF8	sp|A0QTF8|RMLD_MYCS2 dTDP-4-dehydrorhamnose reductase OS=Mycobacterium smegmatis (strain ATCC 700084 / mc(2)155) OX=246196 GN=rmlD PE=1 SV=1	13	49.5	34.254	81.217	73	5916400	7398600	9454100	100790	53859	356500	442510	200890	316890	1585200	2109200	2996000
A0R0W4	tr|A0R0W4|A0R0W4_MYCS2 Sulfate ABC transporter, ATP-binding protein OS=Mycobacterium smegmatis (strain ATCC 700084 / mc(2)155) OX=246196 GN=cysA PE=4 SV=1	4	16.1	38.754	81.187	24	345650	406130	160590	771470	351990	1234200	399200	569950	78454	23092	3604.9	0
A0R0I8	tr|A0R0I8|A0R0I8_MYCS2 Phosphonoacetaldehyde hydrolase OS=Mycobacterium smegmatis (strain ATCC 700084 / mc(2)155) OX=246196 GN=MSMEG_4401 PE=4 SV=1	7	36.1	25.117	81.079	99	18742000	28732000	53944000	736460	879360	1770800	532700	395190	320170	5473000	9531300	9897700
A0R4E0	tr|A0R4E0|A0R4E0_MYCS2 Amidophosphoribosyltransferase OS=Mycobacterium smegmatis (strain ATCC 700084 / mc(2)155) OX=246196 GN=purF PE=3 SV=1	8	20	54.535	80.9	39	1029800	2178000	3561700	83489	28535	129860	15417	162340	52942	742240	640450	1005600
A0QS41	tr|A0QS41|A0QS41_MYCS2 MaoC family protein OS=Mycobacterium smegmatis (strain ATCC 700084 / mc(2)155) OX=246196 GN=MSMEG_1341 PE=1 SV=1	6	38.7	14.858	80.76	90	5430600	16064000	70246000	677700	696340	3567300	1134100	294080	549100	2955200	7201600	6486300
A0R177	tr|A0R177|A0R177_MYCS2 D-oliose 4-ketoreductase OS=Mycobacterium smegmatis (strain ATCC 700084 / mc(2)155) OX=246196 GN=MSMEG_4652 PE=4 SV=1	8	33.3	35.241	80.344	71	5030700	11188000	11327000	923410	263210	585710	243160	408390	203470	2236500	3686400	4789500
A0R368	tr|A0R368|A0R368_MYCS2 Transmembrane protein OS=Mycobacterium smegmatis (strain ATCC 700084 / mc(2)155) OX=246196 GN=MSMEG_5362 PE=4 SV=1	9	55.1	26.614	80.292	45	1281600	1272900	1725000	1624900	2014400	5724800	1490200	1861800	1938500	153770	275160	302850
A0QNX2	tr|A0QNX2|A0QNX2_MYCS2 Serine esterase, cutinase family protein OS=Mycobacterium smegmatis (strain ATCC 700084 / mc(2)155) OX=246196 GN=MSMEG_0194 PE=4 SV=1	4	27.6	24.061	80.09	66	1764000	2233100	4901900	1045800	1427300	5153000	13112	31825	0	780590	1254500	2603600
A0R757	sp|A0R757|DERI2_MYCS2 D-erythrulose-4-phosphate isomerase 2 OS=Mycobacterium smegmatis (strain ATCC 700084 / mc(2)155) OX=246196 GN=derI2 PE=1 SV=1	4	31.6	15.849	79.795	54	1230800	7701200	6179200	34964	0	13594	96514	66864	54975	394940	875740	869500
A0R595	tr|A0R595|A0R595_MYCS2 Hydrolase OS=Mycobacterium smegmatis (strain ATCC 700084 / mc(2)155) OX=246196 GN=MSMEG_6112 PE=4 SV=1	6	20.4	38.967	79.585	18	957300	1706700	2185200	993220	712810	1080800	488440	195820	450810	338450	456900	575070
A0R2D0	tr|A0R2D0|A0R2D0_MYCS2 Iron-sulfur cluster carrier protein OS=Mycobacterium smegmatis (strain ATCC 700084 / mc(2)155) OX=246196 GN=MSMEG_5068 PE=3 SV=1	12	43	39.759	79.566	158	4101800	11493000	15772000	1643200	1349200	3176500	4120900	1602500	1745100	2010600	3236900	3512300
A0R647	sp|A0R647|BFRB_MYCS2 Ferritin BfrB OS=Mycobacterium smegmatis (strain ATCC 700084 / mc(2)155) OX=246196 GN=bfrB PE=1 SV=1	7	51.9	20.039	79.5	186	11490000	20567000	24303000	1030400	1288900	2302400	17572000	9850200	10157000	4637400	6909200	7130800
A0R2H4	tr|A0R2H4|A0R2H4_MYCS2 Acyl-CoA synthase OS=Mycobacterium smegmatis (strain ATCC 700084 / mc(2)155) OX=246196 GN=MSMEG_5114 PE=4 SV=1	14	37.6	49.772	79.406	71	3482700	5167700	9705200	126770	158360	206200	29661	65733	27025	1278800	1817100	2355100
A0QSQ8	tr|A0QSQ8|A0QSQ8_MYCS2 Alpha/beta hydrolase family protein OS=Mycobacterium smegmatis (strain ATCC 700084 / mc(2)155) OX=246196 GN=MSMEG_1567 PE=4 SV=1	11	51.6	29.289	79.358	107	1556400	2501100	3478900	4133800	2318500	2894000	3527400	2912200	2301700	420070	579940	667890
A0R2G2	tr|A0R2G2|A0R2G2_MYCS2 Pyruvate ferredoxin/flavodoxin oxidoreductase family protein OS=Mycobacterium smegmatis (strain ATCC 700084 / mc(2)155) OX=246196 GN=MSMEG_5100 PE=3 SV=1	22	20.2	125.02	79.345	63	126590	438950	582020	628190	608540	751080	871720	495700	729940	39557	78897	22380
A0QPJ0	tr|A0QPJ0|A0QPJ0_MYCS2 NADH-fmn oxidoreductase OS=Mycobacterium smegmatis (strain ATCC 700084 / mc(2)155) OX=246196 GN=MSMEG_0415 PE=3 SV=1	5	38.5	16.892	79.264	111	25322000	40680000	50083000	997590	1282100	1864200	664020	1062600	696980	12781000	19119000	21460000
A0R580	sp|A0R580|PANC_MYCS2 Pantothenate synthetase OS=Mycobacterium smegmatis (strain ATCC 700084 / mc(2)155) OX=246196 GN=panC PE=1 SV=1	8	35.7	33.525	79.202	36	2538900	3329900	3455600	74894	24031	104240	0	8964.8	0	884800	1263000	1074400
A0R1W8	sp|A0R1W8|RNPH_MYCS2 Ribonuclease PH OS=Mycobacterium smegmatis (strain ATCC 700084 / mc(2)155) OX=246196 GN=rph PE=1 SV=1	5	29.7	27.384	79.2	100	6097100	5823800	7220900	883200	736230	811150	702490	211840	280850	2304900	3270700	3843100
A0QWX6	tr|A0QWX6|A0QWX6_MYCS2 6-phosphogluconolactonase OS=Mycobacterium smegmatis (strain ATCC 700084 / mc(2)155) OX=246196 GN=pgl PE=1 SV=1	8	41.4	25.586	79.153	98	6478600	8766800	14540000	88472	110470	190940	0	0	0	2085500	3307400	4652100
A0QZ12	sp|A0QZ12|PPM1_MYCS2 Polyprenol monophosphomannose synthase OS=Mycobacterium smegmatis (strain ATCC 700084 / mc(2)155) OX=246196 GN=ppm1 PE=1 SV=1	11	38.9	29.106	79.097	215	6955600	14572000	16875000	16931000	15977000	25622000	8548300	4782300	4738400	1954200	3269100	2342700
A0R097	tr|A0R097|A0R097_MYCS2 5-nucleotidase OS=Mycobacterium smegmatis (strain ATCC 700084 / mc(2)155) OX=246196 GN=MSMEG_4308 PE=4 SV=1	6	30.9	24.195	79.096	66	7535700	7367500	12485000	278070	215010	354030	113080	101380	32953	1827400	2601400	3151800
A0R2Q4	tr|A0R2Q4|A0R2Q4_MYCS2 Fasciclin domain protein OS=Mycobacterium smegmatis (strain ATCC 700084 / mc(2)155) OX=246196 GN=MSMEG_5196 PE=4 SV=1	5	15.5	25.674	78.392	115	25140000	225660000	310570000	21314000	11770000	29055000	1136600	389900	605940	9527200	35491000	30991000
A0R788	tr|A0R788|A0R788_MYCS2 Beta-lactamase OS=Mycobacterium smegmatis (strain ATCC 700084 / mc(2)155) OX=246196 GN=MSMEG_6822 PE=4 SV=1	9	44.2	31.775	78.39	125	6091600	6439900	8016200	3034400	4634700	4807300	2010400	1485500	509350	1359600	1818200	2316300
A0QPH6	tr|A0QPH6|A0QPH6_MYCS2 Non-ribosomal peptide synthase OS=Mycobacterium smegmatis (strain ATCC 700084 / mc(2)155) OX=246196 GN=MSMEG_0401 PE=4 SV=1	14	16.5	108.31	78.275	94	1694600	2731300	3019500	568890	332430	382730	319350	188390	147510	731250	1174300	1262700
A0R1Y5	tr|A0R1Y5|A0R1Y5_MYCS2 Tetratricopeptide repeat domain protein OS=Mycobacterium smegmatis (strain ATCC 700084 / mc(2)155) OX=246196 GN=MSMEG_4917 PE=4 SV=1	5	20.9	31.122	78.267	56	5904300	5931700	7046200	256840	67929	68912	0	0	0	1622100	2312300	2948000
A0QP86	tr|A0QP86|A0QP86_MYCS2 Aldehyde dehydrogenase family protein OS=Mycobacterium smegmatis (strain ATCC 700084 / mc(2)155) OX=246196 GN=MSMEG_0309 PE=3 SV=1	11	30	52.36	78.235	72	2052200	2983500	7132400	142980	30757	319100	16899	35562	5216.8	840930	1375700	1364500
A0R3L9	tr|A0R3L9|A0R3L9_MYCS2 Luciferase-like domain-containing protein OS=Mycobacterium smegmatis (strain ATCC 700084 / mc(2)155) OX=246196 GN=MSMEG_5520 PE=4 SV=1	7	33	30.908	78.214	73	3346500	4133300	7619900	217820	81993	205670	19644	19382	19884	1347100	1915400	2980000
A0QUM3	tr|A0QUM3|A0QUM3_MYCS2 Carbon starvation protein A OS=Mycobacterium smegmatis (strain ATCC 700084 / mc(2)155) OX=246196 GN=MSMEG_2259 PE=3 SV=1	8	13.2	81.945	77.966	107	1524700	1856700	1744000	2787300	2633600	873590	2268000	1776700	1133900	72715	105040	63096
A0R481	tr|A0R481|A0R481_MYCS2 Cyclase/dehydrase OS=Mycobacterium smegmatis (strain ATCC 700084 / mc(2)155) OX=246196 GN=MSMEG_5736 PE=4 SV=1	6	21.2	16.158	77.741	52	1751800	14205000	29198000	1750400	1021900	1280200	631020	287280	405480	580260	2949100	3195200
A0QVM4	tr|A0QVM4|A0QVM4_MYCS2 Transcription termination/antitermination protein NusA OS=Mycobacterium smegmatis (strain ATCC 700084 / mc(2)155) OX=246196 GN=nusA PE=3 SV=1	10	30.6	36.729	77.122	146	5875900	7460200	10599000	356380	259350	522790	2729900	1206700	2047900	2148600	2466400	3184000
A0R1R5	tr|A0R1R5|A0R1R5_MYCS2 Transcriptional regulator, TetR family protein OS=Mycobacterium smegmatis (strain ATCC 700084 / mc(2)155) OX=246196 GN=MSMEG_4847 PE=4 SV=1	6	32.7	24.153	76.966	85	2310900	11184000	17951000	5160500	2948700	3671400	3711900	2076400	4166500	759390	2276200	1877000
A0QYS2	tr|A0QYS2|A0QYS2_MYCS2 Uncharacterized protein OS=Mycobacterium smegmatis (strain ATCC 700084 / mc(2)155) OX=246196 GN=MSMEG_3766 PE=4 SV=1	5	39.9	18.151	76.853	51	1826400	1009600	1150000	11517000	4510500	8533300	15906	0	12175	318930	405910	226490
A0QS18	tr|A0QS18|A0QS18_MYCS2 Peptide chain release factor 3 OS=Mycobacterium smegmatis (strain ATCC 700084 / mc(2)155) OX=246196 GN=prfC PE=3 SV=1	10	25.8	58.464	76.59	72	687950	3324100	4108100	136560	140790	303190	817240	737920	260630	407850	741380	937540
A0QZ47	sp|A0QZ47|PSB_MYCS2 Proteasome subunit beta OS=Mycobacterium smegmatis (strain ATCC 700084 / mc(2)155) OX=246196 GN=prcB PE=1 SV=2	6	23.1	32.131	76.448	78	7581700	6777000	12768000	466930	316760	828530	20010	138860	46252	3479200	3799600	6102600
A0R3N3	tr|A0R3N3|A0R3N3_MYCS2 ATP-dependent DNA helicase OS=Mycobacterium smegmatis (strain ATCC 700084 / mc(2)155) OX=246196 GN=pcrA PE=3 SV=1	16	26.1	86.622	76.343	124	3462900	5200900	6293900	220020	54884	252290	48464	59420	31953	1549800	2482800	3350200
A0R2Q6	tr|A0R2Q6|A0R2Q6_MYCS2 Carnitinyl-CoA dehydratase OS=Mycobacterium smegmatis (strain ATCC 700084 / mc(2)155) OX=246196 GN=MSMEG_5198 PE=3 SV=1	12	38.3	27.923	76.147	93	6734200	11306000	14548000	467660	214580	376870	0	0	13217	2038900	3217100	3879800
A0QWR3	tr|A0QWR3|A0QWR3_MYCS2 Metallopeptidase, M24 family protein OS=Mycobacterium smegmatis (strain ATCC 700084 / mc(2)155) OX=246196 GN=MSMEG_3034 PE=4 SV=1	3	8.2	39.791	75.3	22	1835600	968410	1983200	0	0	33672	0	0	0	506740	498390	702440
A0QWG7	tr|A0QWG7|A0QWG7_MYCS2 Hydrolase, nudix family protein OS=Mycobacterium smegmatis (strain ATCC 700084 / mc(2)155) OX=246196 GN=MSMEG_2936 PE=4 SV=1	12	41.6	38.226	75.254	92	720340	2172400	3363800	1988900	3502500	2922500	5603600	2850000	3319400	136080	55232	89331
A0R5K0	tr|A0R5K0|A0R5K0_MYCS2 ATPase family protein associated with various cellular activities (AAA) OS=Mycobacterium smegmatis (strain ATCC 700084 / mc(2)155) OX=246196 GN=MSMEG_6219 PE=4 SV=1	7	25.1	34.777	74.529	71	2274800	3489600	3926900	794600	935900	466440	582650	561980	403150	680960	989330	1248900
A0R6D1	tr|A0R6D1|A0R6D1_MYCS2 Nicotinamidase/pyrazinamidase OS=Mycobacterium smegmatis (strain ATCC 700084 / mc(2)155) OX=246196 GN=MSMEG_6506 PE=4 SV=1	2	26.8	19.106	74.518	14	1899000	1230900	2103400	59872	0	89507	37293	0	7574.7	374720	749530	793380
A0R355	tr|A0R355|A0R355_MYCS2 Mycothiol-dependent maleylpyruvate isomerase metal-binding domain-containing protein OS=Mycobacterium smegmatis (strain ATCC 700084 / mc(2)155) OX=246196 GN=MSMEG_5349 PE=4 SV=1	7	39.6	22.454	74.511	26	906980	1265600	1637000	2604000	1171600	2015400	765430	455920	414120	180770	341310	343390
A0R260	tr|A0R260|A0R260_MYCS2 ABC transporter, ATP-binding protein OppD OS=Mycobacterium smegmatis (strain ATCC 700084 / mc(2)155) OX=246196 GN=oppD PE=4 SV=1	14	29.5	65.878	74.307	66	497290	754590	667170	1588700	1126000	1543100	669950	423270	465850	17907	36197	28108
A0R3I2	tr|A0R3I2|A0R3I2_MYCS2 Large-conductance mechanosensitive channel OS=Mycobacterium smegmatis (strain ATCC 700084 / mc(2)155) OX=246196 GN=mscL PE=3 SV=1	2	14.7	16.626	74.274	110	8912000	13607000	11758000	9826100	12489000	10898000	11651000	4237900	7184400	1816600	1325400	2003800
A0R625	tr|A0R625|A0R625_MYCS2 Probable conserved transmembrane protein OS=Mycobacterium smegmatis (strain ATCC 700084 / mc(2)155) OX=246196 GN=MSMEG_6400 PE=4 SV=1	6	9.9	70.495	74.269	60	336540	564940	582760	926360	1270500	1193000	718650	388550	391590	24028	20949	4456.5
A0QQF8	tr|A0QQF8|A0QQF8_MYCS2 Glycosyl hydrolase family protein 76 OS=Mycobacterium smegmatis (strain ATCC 700084 / mc(2)155) OX=246196 GN=MSMEG_0740 PE=4 SV=1	10	24.2	43.457	74.013	81	1802200	2434900	3032700	2303100	2121300	3736600	4503200	2023600	3660300	176850	286400	259570
A0QYS4	tr|A0QYS4|A0QYS4_MYCS2 Macrolide-transport ATP-binding protein abc transporter OS=Mycobacterium smegmatis (strain ATCC 700084 / mc(2)155) OX=246196 GN=MSMEG_3768 PE=4 SV=1	10	21.4	64.903	73.981	43	2257800	2194100	2954600	123800	30682	481910	87650	18404	30352	911900	694160	1252900
A0QT52	tr|A0QT52|A0QT52_MYCS2 L-ribulose-5-phosphate 4-epimerase UlaF OS=Mycobacterium smegmatis (strain ATCC 700084 / mc(2)155) OX=246196 GN=MSMEG_1714 PE=4 SV=1	6	26.8	25.201	73.979	34	933480	3208800	22530000	0	0	333600	0	0	68415	515670	983000	6993300
A0R758	sp|A0R758|LERK_MYCS2 L-erythrulose 1-kinase OS=Mycobacterium smegmatis (strain ATCC 700084 / mc(2)155) OX=246196 GN=lerK PE=1 SV=1	7	15.8	59.357	73.913	32	966040	1803200	2272100	37681	9811.3	0	0	4247.2	0	365130	442360	580430
A0R2R7	tr|A0R2R7|A0R2R7_MYCS2 Hydrolase, alpha/beta fold family protein OS=Mycobacterium smegmatis (strain ATCC 700084 / mc(2)155) OX=246196 GN=MSMEG_5209 PE=4 SV=1	2	10.5	31.266	73.599	21	1852300	8611000	12075000	206830	172720	406990	0	202080	164750	1754700	2970500	4627400
A0R5G6	tr|A0R5G6|A0R5G6_MYCS2 Serine protease OS=Mycobacterium smegmatis (strain ATCC 700084 / mc(2)155) OX=246196 GN=MSMEG_6183 PE=4 SV=1	6	24.2	40.928	73.595	45	445760	556110	444700	2250700	1369900	1604800	637370	656490	611650	52638	72643	51452
A0R435	tr|A0R435|A0R435_MYCS2 Cyclase/dehydrase OS=Mycobacterium smegmatis (strain ATCC 700084 / mc(2)155) OX=246196 GN=MSMEG_5690 PE=4 SV=1	9	64	16.847	73.461	62	4161600	3027800	2326200	6244500	5236600	8948200	2916500	2477600	1927000	768710	672680	425920
A0R0F3	tr|A0R0F3|A0R0F3_MYCS2 non-specific serine/threonine protein kinase OS=Mycobacterium smegmatis (strain ATCC 700084 / mc(2)155) OX=246196 GN=MSMEG_4366 PE=4 SV=1	6	21.5	55.614	73.321	71	926550	1633800	1340200	1906100	2171400	2069300	2218200	1153400	1293100	115620	46204	124670
A0R280	tr|A0R280|A0R280_MYCS2 Lipoprotein OS=Mycobacterium smegmatis (strain ATCC 700084 / mc(2)155) OX=246196 GN=MSMEG_5017 PE=4 SV=1	4	35.8	21.659	73.28	43	5065000	3387300	4960500	4879500	7577700	15079000	2182800	1311300	1380100	546110	347960	263080
A0R1B6	tr|A0R1B6|A0R1B6_MYCS2 Uncharacterized protein OS=Mycobacterium smegmatis (strain ATCC 700084 / mc(2)155) OX=246196 GN=MSMEG_4693 PE=1 SV=1	3	53.2	8.3524	73.272	96	2125700	1691200	1868800	12768000	8354300	1825700	8267700	10390000	5920300	367550	785660	398380
A0QQ39	sp|A0QQ39|ECCB3_MYCS2 ESX-3 secretion system ATPase EccB3 OS=Mycobacterium smegmatis (strain ATCC 700084 / mc(2)155) OX=246196 GN=eccB3 PE=1 SV=1	9	21.4	53.637	73.245	59	652730	715460	1973600	1960700	2109100	2712200	2341200	799130	1543600	32408	24272	39116
A0QTR6	tr|A0QTR6|A0QTR6_MYCS2 Aminoglycoside phosphotransferase OS=Mycobacterium smegmatis (strain ATCC 700084 / mc(2)155) OX=246196 GN=MSMEG_1938 PE=4 SV=1	10	41.9	30.775	73.18	103	1475400	2312700	4072100	2900800	4003800	9322000	4293800	1615300	2370700	72653	58346	62866
A0R029	tr|A0R029|A0R029_MYCS2 Polyprenyl synthetase OS=Mycobacterium smegmatis (strain ATCC 700084 / mc(2)155) OX=246196 GN=MSMEG_4240 PE=3 SV=1	9	21.3	38.775	73.117	45	1879000	4576700	7978700	111080	258500	118630	47588	48790	51574	700660	1379000	2142700
A0R0S9	tr|A0R0S9|A0R0S9_MYCS2 CBS domain protein OS=Mycobacterium smegmatis (strain ATCC 700084 / mc(2)155) OX=246196 GN=MSMEG_4495 PE=4 SV=1	7	21.5	49.444	72.8	58	827480	721160	524460	1610900	1955500	1407400	2168700	1391800	1348600	53344	7978.5	0
A0QX82	sp|A0QX82|HIS8_MYCS2 Histidinol-phosphate aminotransferase OS=Mycobacterium smegmatis (strain ATCC 700084 / mc(2)155) OX=246196 GN=hisC PE=3 SV=1	10	33.8	40.226	72.785	89	5117100	6749300	6898800	155950	173640	310250	402280	98793	226550	1409100	1664400	3175900
A0QQS7	tr|A0QQS7|A0QQS7_MYCS2 Molybdopterin molybdenumtransferase OS=Mycobacterium smegmatis (strain ATCC 700084 / mc(2)155) OX=246196 GN=MSMEG_0862 PE=3 SV=1	6	19.1	41.194	72.506	76	8832500	5704800	9252800	743580	769200	1753700	10372	8251.1	0	1840000	2235400	3381600
A0QRB8	tr|A0QRB8|A0QRB8_MYCS2 Lsr2 protein OS=Mycobacterium smegmatis (strain ATCC 700084 / mc(2)155) OX=246196 GN=MSMEG_1060 PE=4 SV=1	6	46.3	14.361	72.298	110	1038200	3276900	8724400	8576300	4571900	13217000	22724000	24920000	20179000	149900	214300	63913
A0QPN0	tr|A0QPN0|A0QPN0_MYCS2 Aldehyde dehydrogenase OS=Mycobacterium smegmatis (strain ATCC 700084 / mc(2)155) OX=246196 GN=MSMEG_0455 PE=4 SV=1	8	20	50.105	72.225	39	1478200	2197100	2865200	41897	14257	80682	0	9324.7	0	566310	852450	1040100
A0QR34	tr|A0QR34|A0QR34_MYCS2 Phosphoglycerate mutase family protein OS=Mycobacterium smegmatis (strain ATCC 700084 / mc(2)155) OX=246196 GN=MSMEG_0970 PE=4 SV=1	14	78.2	22.681	71.989	106	5512400	6742200	10030000	4026300	3932000	8462900	8327900	4359700	5075500	814750	1394800	1681600
A0R6K8	tr|A0R6K8|A0R6K8_MYCS2 Acyl-CoA dehydrogenase OS=Mycobacterium smegmatis (strain ATCC 700084 / mc(2)155) OX=246196 GN=MSMEG_6584 PE=3 SV=1	9	24.7	42.72	71.986	50	1647800	5507500	3633600	8965.5	47117	167160	0	94365	4614.5	726660	1367700	1472100
A0R6A2	tr|A0R6A2|A0R6A2_MYCS2 Peptide methionine sulfoxide reductase MsrA OS=Mycobacterium smegmatis (strain ATCC 700084 / mc(2)155) OX=246196 GN=msrA PE=3 SV=1	3	27.5	19.295	71.897	96	14238000	47238000	78266000	715430	867820	2900700	1044900	602740	453170	5849600	13403000	20635000
A0QNK1	tr|A0QNK1|A0QNK1_MYCS2 ESX-1 secretion-associated protein EspK OS=Mycobacterium smegmatis (strain ATCC 700084 / mc(2)155) OX=246196 GN=MSMEG_0071 PE=4 SV=1	15	27.5	78.244	71.894	109	2661500	3575900	5007900	2544800	1346500	2557500	1016300	595170	699810	795510	999400	1804300
A0QR35	tr|A0QR35|A0QR35_MYCS2 Thioredoxin domain-containing protein OS=Mycobacterium smegmatis (strain ATCC 700084 / mc(2)155) OX=246196 GN=MSMEG_0971 PE=4 SV=1	10	45.6	23.333	71.853	48	524950	1667300	1807900	2037900	2411200	1403500	1560600	712180	735530	193200	263320	292880
A0QRM0	sp|A0QRM0|Y1165_MYCS2 UPF0234 protein MSMEG_1165/MSMEI_1134 OS=Mycobacterium smegmatis (strain ATCC 700084 / mc(2)155) OX=246196 GN=MSMEG_1165 PE=1 SV=1	15	69.3	18.092	71.465	199	22306000	32996000	91133000	2327800	1556400	6811700	11949000	5057000	6899100	6412200	9025600	11072000
A0QWU3	tr|A0QWU3|A0QWU3_MYCS2 Ribosomal RNA small subunit methyltransferase B OS=Mycobacterium smegmatis (strain ATCC 700084 / mc(2)155) OX=246196 GN=sun PE=3 SV=1	9	24.6	49.579	71.313	42	587530	601960	1230600	108100	15640	93556	861620	781160	675650	210470	215400	184670
A0QZ33	tr|A0QZ33|A0QZ33_MYCS2 Nitrilase/cyanide hydratase and apolipoprotein N-acyltransferase OS=Mycobacterium smegmatis (strain ATCC 700084 / mc(2)155) OX=246196 GN=MSMEG_3880 PE=4 SV=1	10	77	15.214	71.311	171	7958300	7538200	16040000	10705000	7083200	20611000	5267700	4726900	3683500	1536000	1789800	2252800
A0QP29	tr|A0QP29|A0QP29_MYCS2 tRNA (guanine-N(7)-)-methyltransferase OS=Mycobacterium smegmatis (strain ATCC 700084 / mc(2)155) OX=246196 GN=trmB PE=3 SV=1	9	50.8	26.532	71.187	46	2142600	1902600	2303400	147380	94106	229060	2227300	1652500	1197800	517390	505250	567960
A0R3T9	tr|A0R3T9|A0R3T9_MYCS2 Luciferase-like domain-containing protein OS=Mycobacterium smegmatis (strain ATCC 700084 / mc(2)155) OX=246196 GN=MSMEG_5592 PE=4 SV=1	2	10.3	29.758	71.112	13	1095700	2776000	4267900	17778	69445	12787	67218	199150	0	378270	832570	919760
A0R425	tr|A0R425|A0R425_MYCS2 Glyoxalase family protein OS=Mycobacterium smegmatis (strain ATCC 700084 / mc(2)155) OX=246196 GN=MSMEG_5680 PE=4 SV=1	6	57.6	16.264	71.023	130	14093000	17465000	24841000	751460	316570	529720	0	7690.3	0	4602800	6647900	9430300
A0QTR5	tr|A0QTR5|A0QTR5_MYCS2 Molybdopterin biosynthesis protein MoeB OS=Mycobacterium smegmatis (strain ATCC 700084 / mc(2)155) OX=246196 GN=MSMEG_1937 PE=4 SV=1	9	29.5	42.89	70.995	101	1181600	7013400	11743000	117010	91194	151020	189600	88428	38246	758720	2210400	2035700
A0QXT5	tr|A0QXT5|A0QXT5_MYCS2 Ferritin-like domain-containing protein OS=Mycobacterium smegmatis (strain ATCC 700084 / mc(2)155) OX=246196 GN=MSMEG_3419 PE=4 SV=1	12	39.7	34.155	70.898	27	119440	1744400	181340	380850	2247300	788710	169410	367900	122690	30097	190870	69556
A0R0E0	tr|A0R0E0|A0R0E0_MYCS2 Secreted protein OS=Mycobacterium smegmatis (strain ATCC 700084 / mc(2)155) OX=246196 GN=MSMEG_4353 PE=4 SV=1	2	14.4	19.321	70.645	16	692990	939980	520300	1698300	890810	1245700	0	0	0	41020	80798	128700
A0R4H1	tr|A0R4H1|A0R4H1_MYCS2 Phosphoribosylformylglycinamidine synthase subunit PurQ OS=Mycobacterium smegmatis (strain ATCC 700084 / mc(2)155) OX=246196 GN=purQ PE=3 SV=1	5	29.9	23.769	70.589	88	4503200	16538000	28333000	900990	707770	1264300	2049100	1407000	976000	2257500	5145600	5591000
A0QZ38	tr|A0QZ38|A0QZ38_MYCS2 DEAD/DEAH box helicase OS=Mycobacterium smegmatis (strain ATCC 700084 / mc(2)155) OX=246196 GN=MSMEG_3885 PE=4 SV=1	15	22.3	99.95	70.577	61	222630	352530	641410	20889	3632.7	72205	957430	957920	859590	70626	77438	62811
A0R6L7	tr|A0R6L7|A0R6L7_MYCS2 ATP-binding protein OS=Mycobacterium smegmatis (strain ATCC 700084 / mc(2)155) OX=246196 GN=MSMEG_6593 PE=4 SV=1	10	35.7	28.097	70.471	55	450420	857880	523440	2388300	1693600	1339200	815110	1229300	490290	69687	127520	65726
A0QWR4	sp|A0QWR4|EFP_MYCS2 Elongation factor P OS=Mycobacterium smegmatis (strain ATCC 700084 / mc(2)155) OX=246196 GN=efp PE=1 SV=1	7	48.7	20.553	70.138	142	9002100	7283400	13829000	3226300	1065600	2142600	1139200	1610000	645580	2550000	5664800	6441200
A0QQH7	sp|A0QQH7|PURA_MYCS2 Adenylosuccinate synthetase OS=Mycobacterium smegmatis (strain ATCC 700084 / mc(2)155) OX=246196 GN=purA PE=1 SV=1	9	21.6	46.338	70.097	109	6312900	6906200	7163900	1106200	408940	876770	205200	55998	28124	2534700	4006500	3988100
A0R3Y2	sp|A0R3Y2|CTPE_MYCS2 Calcium-transporting ATPase CtpE OS=Mycobacterium smegmatis (strain ATCC 700084 / mc(2)155) OX=246196 GN=ctpE PE=1 SV=1	12	18	83.866	70.087	47	151770	443220	419790	601520	828490	814780	861750	603330	550470	9737.6	3306.4	4183.2
A0QYT2	tr|A0QYT2|A0QYT2_MYCS2 N-acetyl-gamma-glutamyl-phosphate reductase OS=Mycobacterium smegmatis (strain ATCC 700084 / mc(2)155) OX=246196 GN=argC PE=3 SV=1	5	23.3	34.844	70.004	45	2281400	2628100	2871100	63796	0	28209	10514	8151.4	0	807370	1289400	1192600
A0QWU7	sp|A0QWU7|MFS55_MYCS2 Probable triacylglyceride transporter MSMEG_3069/MSMEI_2992 OS=Mycobacterium smegmatis (strain ATCC 700084 / mc(2)155) OX=246196 GN=MSMEG_3069 PE=3 SV=1	2	3.8	58.286	69.91	27	715740	1058100	944220	1196700	1089200	121040	1952600	1423900	1132700	98422	55926	40324
A0R187	tr|A0R187|A0R187_MYCS2 Deoxyribose-phosphate aldolase superfamily protein OS=Mycobacterium smegmatis (strain ATCC 700084 / mc(2)155) OX=246196 GN=MSMEG_4662 PE=4 SV=1	9	38.1	30.88	69.885	104	11927000	20951000	21028000	155520	10952	451820	64290	96640	0	3590500	7615300	7160400
A0R4Q0	sp|A0R4Q0|GABD2_MYCS2 Putative succinate-semialdehyde dehydrogenase [NADP(+)] OS=Mycobacterium smegmatis (strain ATCC 700084 / mc(2)155) OX=246196 GN=gabD2 PE=3 SV=1	17	39.5	54.991	69.755	119	1160700	2007500	5486400	4529000	3136500	4734500	2483600	1500700	2455600	383980	385120	516920
A0R285	tr|A0R285|A0R285_MYCS2 Flavin-containing monooxygenase FMO OS=Mycobacterium smegmatis (strain ATCC 700084 / mc(2)155) OX=246196 GN=MSMEG_5022 PE=4 SV=1	6	14.8	68.17	69.724	47	439520	1450700	3468400	52281	54261	138510	0	374.54	0	188880	428760	368230
A0QTK3	sp|A0QTK3|MTRB_MYCS2 Sensor histidine kinase MtrB OS=Mycobacterium smegmatis (strain ATCC 700084 / mc(2)155) OX=246196 GN=mtrB PE=3 SV=2	15	31.1	60.232	69.678	64	265190	647800	1039600	1149700	1258700	1119800	1410100	813130	1054500	54894	11152	33206
A0R2R4	tr|A0R2R4|A0R2R4_MYCS2 O-acyltransferase WSD1 C-terminal domain-containing protein OS=Mycobacterium smegmatis (strain ATCC 700084 / mc(2)155) OX=246196 GN=MSMEG_5205 PE=4 SV=1	4	13.8	44.655	69.631	7	601370	1461000	978210	325010	297670	846340	180960	87359	89632	235060	309030	425200
A0R6A9	tr|A0R6A9|A0R6A9_MYCS2 Glycosyl transferase OS=Mycobacterium smegmatis (strain ATCC 700084 / mc(2)155) OX=246196 GN=MSMEG_6484 PE=4 SV=1	8	30	44.805	69.506	67	1458500	1092100	1856700	4322600	2080000	3269800	883320	747660	531390	185120	183970	174380
A0R7E4	tr|A0R7E4|A0R7E4_MYCS2 Hydrophobic amino acid ABC transporter, putative OS=Mycobacterium smegmatis (strain ATCC 700084 / mc(2)155) OX=246196 GN=MSMEG_6880 PE=4 SV=1	4	15.9	44.987	69.467	30	744920	1824600	2763000	1053700	3061900	1555100	2558100	1321400	1139000	135610	127770	67597
A0R2R6	tr|A0R2R6|A0R2R6_MYCS2 Mce protein OS=Mycobacterium smegmatis (strain ATCC 700084 / mc(2)155) OX=246196 GN=MSMEG_5208 PE=4 SV=1	6	40.6	20.665	69.37	50	250770	230790	676370	2236600	2210200	1767000	1482200	1510200	984390	14123	35582	227790
A0QPD8	tr|A0QPD8|A0QPD8_MYCS2 TetR-family protein regulatory protein OS=Mycobacterium smegmatis (strain ATCC 700084 / mc(2)155) OX=246196 GN=MSMEG_0363 PE=4 SV=1	1	9.4	23.106	69.288	18	955850	1248100	1290400	118900	30289	188900	221960	79815	62213	430790	592160	820360
A0R214	tr|A0R214|A0R214_MYCS2 Peptide chain release factor 1 OS=Mycobacterium smegmatis (strain ATCC 700084 / mc(2)155) OX=246196 GN=prfA PE=3 SV=1	9	33.4	39.103	69.228	108	2268900	5546300	12104000	247440	264520	578610	2960100	1390300	1268800	633050	1581700	1154200
A0QYG0	tr|A0QYG0|A0QYG0_MYCS2 BFN domain-containing protein OS=Mycobacterium smegmatis (strain ATCC 700084 / mc(2)155) OX=246196 GN=MSMEG_3645 PE=4 SV=1	4	26.2	18.177	69.136	62	10282000	9363100	12465000	1900800	1194200	2796100	273410	346920	421910	3803900	6616300	9458100
A0R095	tr|A0R095|A0R095_MYCS2 C4-type zinc ribbon domain-containing protein OS=Mycobacterium smegmatis (strain ATCC 700084 / mc(2)155) OX=246196 GN=MSMEG_4306 PE=1 SV=1	13	49.6	27.142	69.108	117	8229200	17179000	22903000	223390	74541	505400	9152.8	0	8958.5	3076900	5768400	7274600
A0QSG7	sp|A0QSG7|RL30_MYCS2 Large ribosomal subunit protein uL30 OS=Mycobacterium smegmatis (strain ATCC 700084 / mc(2)155) OX=246196 GN=rpmD PE=1 SV=1	6	90.2	7.008	69.104	151	54220000	30326000	62076000	19405000	16986000	23410000	55568000	23556000	41114000	10869000	15189000	8503100
A0QQX4	tr|A0QQX4|A0QQX4_MYCS2 Acyl-ACP thioesterase superfamily protein OS=Mycobacterium smegmatis (strain ATCC 700084 / mc(2)155) OX=246196 GN=MSMEG_0909 PE=4 SV=1	10	32.3	32.196	69.076	62	2450300	12524000	21248000	94465	73061	281110	0	44546	0	990290	3687500	3703300
A0R5V9	tr|A0R5V9|A0R5V9_MYCS2 Glycolipid-binding family protein OS=Mycobacterium smegmatis (strain ATCC 700084 / mc(2)155) OX=246196 GN=MSMEG_6329 PE=4 SV=1	5	35.7	18.765	68.814	59	5353100	5910200	6848000	123200	121260	344380	14081	26048	0	1478200	2210400	3575900
A0R2U6	tr|A0R2U6|A0R2U6_MYCS2 DUF4245 domain-containing protein OS=Mycobacterium smegmatis (strain ATCC 700084 / mc(2)155) OX=246196 GN=MSMEG_5238 PE=4 SV=1	6	30	21.617	68.535	75	146540	181350	177120	4155300	6873000	10930000	3479600	2978900	2814100	0	0	12641
A0QZJ0	tr|A0QZJ0|A0QZJ0_MYCS2 Transcriptional regulator, GntR family protein OS=Mycobacterium smegmatis (strain ATCC 700084 / mc(2)155) OX=246196 GN=MSMEG_4042 PE=4 SV=1	7	37.7	28.196	68.382	57	3488200	3461500	5104800	74923	105030	109280	212720	232260	132000	1105300	1241900	1754800
A0QSG2	sp|A0QSG2|RS14Z_MYCS2 Small ribosomal subunit protein uS14B OS=Mycobacterium smegmatis (strain ATCC 700084 / mc(2)155) OX=246196 GN=rpsZ PE=1 SV=1	5	47.5	6.9583	68.008	159	180390000	449980000	501820000	38486000	43717000	67935000	1083800000	554990000	751570000	82293000	97996000	63302000
A0R351	tr|A0R351|A0R351_MYCS2 Glycosyl hydrolases family protein 16 OS=Mycobacterium smegmatis (strain ATCC 700084 / mc(2)155) OX=246196 GN=MSMEG_5345 PE=1 SV=1	4	16.5	29.136	67.784	13	822520	459190	954570	957400	569120	1412000	19062	21084	0	99384	152910	242920
A0QTL1	tr|A0QTL1|A0QTL1_MYCS2 Glycine betaine transporter OpuD OS=Mycobacterium smegmatis (strain ATCC 700084 / mc(2)155) OX=246196 GN=MSMEG_1883 PE=3 SV=1	1	3.6	65.982	67.607	41	619500	234430	568030	2166300	1588000	374910	1613900	1842800	1096800	101360	76732	64346
A0QSL3	sp|A0QSL3|IF1_MYCS2 Translation initiation factor IF-1 OS=Mycobacterium smegmatis (strain ATCC 700084 / mc(2)155) OX=246196 GN=infA PE=1 SV=1	8	87.7	8.5029	67.217	204	10915000	8342200	10072000	11143000	4300200	5249100	15628000	18197000	13345000	3451900	8360400	6053500
A0R526	tr|A0R526|A0R526_MYCS2 Secreted protein OS=Mycobacterium smegmatis (strain ATCC 700084 / mc(2)155) OX=246196 GN=MSMEG_6040 PE=4 SV=1	7	44	19.969	66.851	42	45274	106970	141990	17979000	13283000	19512000	22547	232530	96831	0	0	19704
A0R1A5	tr|A0R1A5|A0R1A5_MYCS2 Na+/H+ antiporter OS=Mycobacterium smegmatis (strain ATCC 700084 / mc(2)155) OX=246196 GN=MSMEG_4682 PE=4 SV=1	11	16.3	61.275	66.835	98	991120	3722100	5724700	6417600	7764500	6241200	3993600	2009900	2129500	162660	289970	168770
A0R2I0	tr|A0R2I0|A0R2I0_MYCS2 Aminotransferase OS=Mycobacterium smegmatis (strain ATCC 700084 / mc(2)155) OX=246196 GN=MSMEG_5121 PE=3 SV=1	5	20.4	39.371	66.692	26	745440	2300200	3095400	80930	66289	71959	0	22466	2106.3	299950	854860	785580
A0R3L1	tr|A0R3L1|A0R3L1_MYCS2 Magnesium chelatase OS=Mycobacterium smegmatis (strain ATCC 700084 / mc(2)155) OX=246196 GN=MSMEG_5512 PE=4 SV=1	13	38.4	50.033	66.629	104	3091100	4766900	10598000	588740	548650	1035700	1121200	537620	275640	1244500	2127200	2743900
A0QYX0	tr|A0QYX0|A0QYX0_MYCS2 UvrABC system protein B OS=Mycobacterium smegmatis (strain ATCC 700084 / mc(2)155) OX=246196 GN=uvrB PE=3 SV=1	17	26	82.68	66.458	92	1783500	3220200	3841200	27157	28467	95244	10312	29565	8472.2	674880	1010500	1590600
A0QUZ8	tr|A0QUZ8|A0QUZ8_MYCS2 Uncharacterized protein OS=Mycobacterium smegmatis (strain ATCC 700084 / mc(2)155) OX=246196 GN=MSMEG_2396 PE=4 SV=1	5	31.3	20.362	65.934	64	1162500	3367400	3737200	5027000	5175000	6479400	6773300	3286300	4349700	281600	296400	277770
A0R2I8	sp|A0R2I8|LPQW_MYCS2 Probable monoacyl phosphatidylinositol tetramannoside-binding protein LpqW OS=Mycobacterium smegmatis (strain ATCC 700084 / mc(2)155) OX=246196 GN=MSMEG_5130 PE=1 SV=1	7	17.2	65.674	65.829	29	295620	346320	404790	300040	465200	355180	404150	299240	269570	60011	62556	28998
A0QT19	tr|A0QT19|A0QT19_MYCS2 Endoribonuclease L-PSP superfamily protein OS=Mycobacterium smegmatis (strain ATCC 700084 / mc(2)155) OX=246196 GN=MSMEG_1681 PE=4 SV=1	4	27.2	16.217	65.79	59	16488000	53547000	75749000	1897900	849970	2895700	702740	553490	365280	9206700	17021000	21452000
A0R2Y2	sp|A0R2Y2|PURT_MYCS2 Formate-dependent phosphoribosylglycinamide formyltransferase OS=Mycobacterium smegmatis (strain ATCC 700084 / mc(2)155) OX=246196 GN=purT PE=3 SV=1	9	31.8	43.011	65.682	63	8241700	4556300	5704400	76045	55045	137060	0	12906	0	1241500	1792900	2564300
A0QQS6	sp|A0QQS6|PSD_MYCS2 Phosphatidylserine decarboxylase proenzyme OS=Mycobacterium smegmatis (strain ATCC 700084 / mc(2)155) OX=246196 GN=psd PE=3 SV=1	4	16.4	24.816	65.627	83	3031900	4560300	5840500	2531800	5436500	3599100	6025100	3262600	3187500	689080	1032700	636630
A0R7I2	tr|A0R7I2|A0R7I2_MYCS2 tRNA adenylyltransferase OS=Mycobacterium smegmatis (strain ATCC 700084 / mc(2)155) OX=246196 GN=MSMEG_6926 PE=4 SV=1	9	27.1	53.225	65.584	48	2078100	1647200	2297200	22973	16014	29091	21221	23379	29436	561990	723430	798360
A0QTL8	tr|A0QTL8|A0QTL8_MYCS2 3-phosphoshikimate 1-carboxyvinyltransferase OS=Mycobacterium smegmatis (strain ATCC 700084 / mc(2)155) OX=246196 GN=aroA PE=3 SV=1	8	25.3	45.836	65.556	67	3936000	3809300	4157900	31911	0	82531	0	7745.9	5287	1138900	1166800	1604600
A0R111	tr|A0R111|A0R111_MYCS2 Ribosomal silencing factor RsfS OS=Mycobacterium smegmatis (strain ATCC 700084 / mc(2)155) OX=246196 GN=rsfS PE=3 SV=1	7	56.4	14.757	65.459	82	3126800	3409800	4159800	330840	169530	405020	3714400	4110000	2676600	1189500	1274600	1294700
A0R5H6	tr|A0R5H6|A0R5H6_MYCS2 Ion-transporting ATPase OS=Mycobacterium smegmatis (strain ATCC 700084 / mc(2)155) OX=246196 GN=MSMEG_6195 PE=4 SV=1	12	36.2	40.339	65.436	131	821110	4038200	5504800	2234900	2634300	2518200	2691600	1372500	1898700	303870	1260500	962660
A0QZ50	tr|A0QZ50|A0QZ50_MYCS2 Ectoine dioxygenase OS=Mycobacterium smegmatis (strain ATCC 700084 / mc(2)155) OX=246196 GN=thpD PE=3 SV=1	8	27.9	33.667	65.309	56	2451700	6402000	12430000	23189	76662	199340	0	56490	0	859570	1549300	1932300
A0QNF2	tr|A0QNF2|A0QNF2_MYCS2 Periplasmic binding protein OS=Mycobacterium smegmatis (strain ATCC 700084 / mc(2)155) OX=246196 GN=MSMEG_0020 PE=4 SV=1	8	42.2	34.008	65.232	70	2267500	2907400	3595500	2493700	3121300	2146400	3298000	1440700	2133000	636320	367040	163440
A0R5J3	tr|A0R5J3|A0R5J3_MYCS2 Hemerythrin HHE cation binding domain subfamily protein, putative OS=Mycobacterium smegmatis (strain ATCC 700084 / mc(2)155) OX=246196 GN=MSMEG_6212 PE=4 SV=1	3	25.8	21.387	65.207	46	1139700	13227000	2217200	0	137720	0	0	0	0	346770	4480800	629950
A0QYF2	tr|A0QYF2|A0QYF2_MYCS2 CBS domain protein OS=Mycobacterium smegmatis (strain ATCC 700084 / mc(2)155) OX=246196 GN=MSMEG_3637 PE=4 SV=1	10	23.9	49.373	65.118	58	34297	570120	332490	647360	812500	394400	1759700	1085900	924960	27968	23591	14803
A0R5H4	tr|A0R5H4|A0R5H4_MYCS2 DUF4177 domain-containing protein OS=Mycobacterium smegmatis (strain ATCC 700084 / mc(2)155) OX=246196 GN=MSMEG_6192 PE=4 SV=1	2	92.5	6.0188	64.909	68	19305000	20672000	23785000	0	286590	1206600	0	0	0	5733800	12468000	10410000
A0R311	tr|A0R311|A0R311_MYCS2 Sodium/proline symporter OS=Mycobacterium smegmatis (strain ATCC 700084 / mc(2)155) OX=246196 GN=putP PE=3 SV=1	5	15.6	53.634	64.53	27	0	866070	2805700	824780	1856400	1225700	3756600	2317100	3408500	157590	91838	117700
A0QNU4	tr|A0QNU4|A0QNU4_MYCS2 GntR-family protein transcriptional regulator OS=Mycobacterium smegmatis (strain ATCC 700084 / mc(2)155) OX=246196 GN=MSMEG_0166 PE=4 SV=1	7	31	27.054	64.474	103	7043400	9189700	12029000	502190	269630	640720	3914300	2331200	1540800	1586500	2444700	2746700
A0R7G8	tr|A0R7G8|A0R7G8_MYCS2 MmcI protein OS=Mycobacterium smegmatis (strain ATCC 700084 / mc(2)155) OX=246196 GN=MSMEG_6907 PE=4 SV=1	10	35.4	28.375	64.356	53	4200300	5389200	9952100	32889	75083	104030	99202	230530	128610	1408700	2112400	3265500
A0R643	sp|A0R643|PHEA_MYCS2 Prephenate dehydratase OS=Mycobacterium smegmatis (strain ATCC 700084 / mc(2)155) OX=246196 GN=pheA PE=3 SV=1	6	22.9	32.463	64.251	61	3843800	7225700	7131000	57644	0	1884.2	0	0	0	1527700	2513800	4301600
A0QX91	tr|A0QX91|A0QX91_MYCS2 ABC-type molybdenum transport system, ATPase component/photorepair protein PhrA OS=Mycobacterium smegmatis (strain ATCC 700084 / mc(2)155) OX=246196 GN=MSMEG_3215 PE=4 SV=1	6	26.4	28.731	64.136	49	2489600	2514900	3407800	94126	66349	91596	71069	221250	26430	768130	1239600	1541000
A0R633	tr|A0R633|A0R633_MYCS2 Acyltransferase family protein OS=Mycobacterium smegmatis (strain ATCC 700084 / mc(2)155) OX=246196 GN=MSMEG_6408 PE=4 SV=1	13	52.2	27.406	64.051	100	404390	1226800	3707200	3593200	5395900	4041500	5260600	4874800	2595000	11256	44832	14546
A0QNG6	sp|A0QNG6|FHAB_MYCS2 FHA domain-containing protein FhaB OS=Mycobacterium smegmatis (strain ATCC 700084 / mc(2)155) OX=246196 GN=fhaB PE=3 SV=1	7	40	17.125	63.976	43	1144600	1505600	1737500	2193600	3101400	2683700	1864500	1538300	1069500	42897	58078	50537
A0QRR4	tr|A0QRR4|A0QRR4_MYCS2 HTH OST-type domain-containing protein OS=Mycobacterium smegmatis (strain ATCC 700084 / mc(2)155) OX=246196 GN=MSMEG_1210 PE=4 SV=1	7	36.3	32	63.91	28	58880	62700	634650	1144100	788230	2003600	1400200	942640	1139900	4670.5	8915.5	0
A0QQ98	sp|A0QQ98|DCDB_MYCS2 dCTP deaminase, dUMP-forming OS=Mycobacterium smegmatis (strain ATCC 700084 / mc(2)155) OX=246196 GN=dcd PE=1 SV=1	4	28.6	20.638	63.845	21	9370600	8249400	7283400	356580	365820	583520	0	0	0	3141100	3491500	4605400
A0R0Q5	tr|A0R0Q5|A0R0Q5_MYCS2 ABC transporter OS=Mycobacterium smegmatis (strain ATCC 700084 / mc(2)155) OX=246196 GN=MSMEG_4470 PE=4 SV=1	9	20.2	70.695	63.812	65	583760	636090	837830	721980	907850	1193200	1078900	642390	613550	113240	215950	112910
A0QY48	tr|A0QY48|A0QY48_MYCS2 Serine/threonine dehydratase family protein OS=Mycobacterium smegmatis (strain ATCC 700084 / mc(2)155) OX=246196 GN=MSMEG_3532 PE=4 SV=1	11	25.6	32.788	63.506	72	4508300	7190000	12309000	781920	750180	2477500	38363	128180	113310	882250	1883200	1474900
A0QZ86	tr|A0QZ86|A0QZ86_MYCS2 Sigma 54 modulation/S30EA ribosomal protein C-terminal domain-containing protein OS=Mycobacterium smegmatis (strain ATCC 700084 / mc(2)155) OX=246196 GN=MSMEG_3935 PE=4 SV=1	11	48.1	29.023	63.256	192	4646700	7771700	25137000	400490	275050	1142600	12765000	15230000	14751000	1009500	1285400	1875600
A0QTR3	tr|A0QTR3|A0QTR3_MYCS2 TetR-family protein transcriptional regulator OS=Mycobacterium smegmatis (strain ATCC 700084 / mc(2)155) OX=246196 GN=MSMEG_1935 PE=4 SV=1	4	25.6	24.41	63.206	58	2834100	3867800	3781900	254930	187130	93914	1318700	734880	1081700	807920	1620700	1958000
A0QSY2	tr|A0QSY2|A0QSY2_MYCS2 PQQ enzyme repeat OS=Mycobacterium smegmatis (strain ATCC 700084 / mc(2)155) OX=246196 GN=MSMEG_1643 PE=4 SV=1	11	22.9	62.134	63.017	90	504730	1324500	1839800	1645900	2667900	2176300	3840000	2444900	1940800	75407	55170	92156
A0R409	tr|A0R409|A0R409_MYCS2 Peptidyl-prolyl cis-trans isomerase OS=Mycobacterium smegmatis (strain ATCC 700084 / mc(2)155) OX=246196 GN=MSMEG_5664 PE=3 SV=1	4	34.2	12.901	62.858	74	13448000	12204000	8350800	54851	107600	142940	76000	77919	90263	2606300	4708900	6645200
A0R1D8	tr|A0R1D8|A0R1D8_MYCS2 biotin carboxylase OS=Mycobacterium smegmatis (strain ATCC 700084 / mc(2)155) OX=246196 GN=MSMEG_4716 PE=4 SV=1	10	20.8	70.07	62.674	35	798740	502890	507280	31877	9125.9	2633.2	4069.7	0	1079.9	263930	820580	768400
A0QR50	tr|A0QR50|A0QR50_MYCS2 RemM protein OS=Mycobacterium smegmatis (strain ATCC 700084 / mc(2)155) OX=246196 GN=MSMEG_0986 PE=4 SV=1	7	61.6	25.904	62.647	36	2089700	3300300	1124500	1162400	1293800	581160	4376900	6220600	1332400	427440	263870	86575
A0QPG7	tr|A0QPG7|A0QPG7_MYCS2 Glycosyl transferase OS=Mycobacterium smegmatis (strain ATCC 700084 / mc(2)155) OX=246196 GN=MSMEG_0392 PE=4 SV=1	8	15.1	55.329	62.592	118	523930	2927500	5967500	2947100	4255900	2415000	4324300	1492100	1671100	164330	301480	273230
A0QZ42	sp|A0QZ42|PAFA_MYCS2 Pup--protein ligase OS=Mycobacterium smegmatis (strain ATCC 700084 / mc(2)155) OX=246196 GN=pafA PE=1 SV=1	17	38.5	51.373	62.08	91	2372300	3389200	5513500	462760	415090	850300	811440	439400	907840	678940	990180	1373100
A0R4R2	tr|A0R4R2|A0R4R2_MYCS2 Lipoprotein LpqN OS=Mycobacterium smegmatis (strain ATCC 700084 / mc(2)155) OX=246196 GN=MSMEG_5924 PE=4 SV=1	5	18.1	21.609	61.893	20	0	464650	1106900	863630	1798100	4318100	1142700	469620	728250	0	0	0
A0QRU7	tr|A0QRU7|A0QRU7_MYCS2 AAA+ ATPase domain-containing protein OS=Mycobacterium smegmatis (strain ATCC 700084 / mc(2)155) OX=246196 GN=MSMEG_1244 PE=4 SV=1	14	13.7	126.16	61.817	36	652600	1108600	1629500	283950	246540	520360	283400	209980	171470	303040	351350	460190
A0QWY8	tr|A0QWY8|A0QWY8_MYCS2 Extracellular solute-binding protein, family protein 1 OS=Mycobacterium smegmatis (strain ATCC 700084 / mc(2)155) OX=246196 GN=MSMEG_3111 PE=4 SV=1	8	23.1	47.284	61.798	39	232300	484080	907690	775920	1612600	1684700	658750	796810	663410	77192	73860	75450
A0R7G7	tr|A0R7G7|A0R7G7_MYCS2 Hydrolase OS=Mycobacterium smegmatis (strain ATCC 700084 / mc(2)155) OX=246196 GN=MSMEG_6906 PE=4 SV=1	7	23.4	33.317	61.675	63	1266200	9429300	19227000	96146	423620	407040	105370	50680	13431	631720	2909300	2624600
A0R0Z1	tr|A0R0Z1|A0R0Z1_MYCS2 ABC transporter, ATP-binding protein OS=Mycobacterium smegmatis (strain ATCC 700084 / mc(2)155) OX=246196 GN=MSMEG_4557 PE=4 SV=1	5	22.6	27.369	61.625	37	419250	1274700	1646900	1754600	1459600	2488500	3700500	2300800	2571900	34446	125380	106330
A0QQ17	tr|A0QQ17|A0QQ17_MYCS2 Iron-sulfur cluster binding protein OS=Mycobacterium smegmatis (strain ATCC 700084 / mc(2)155) OX=246196 GN=MSMEG_0594 PE=4 SV=1	17	32.3	53.026	61.619	64	890050	1752000	4879500	825230	1090200	1369300	1764000	1018300	2482400	239030	345450	480860
A0R0E9	tr|A0R0E9|A0R0E9_MYCS2 Universal stress protein family protein OS=Mycobacterium smegmatis (strain ATCC 700084 / mc(2)155) OX=246196 GN=MSMEG_4362 PE=3 SV=1	9	41.5	28.073	61.577	56	3395600	9772500	23585000	2147500	1891800	4074500	1109800	640630	472510	594600	2744000	2296700
Q50441	sp|Q50441|AHPD_MYCS2 Alkyl hydroperoxide reductase AhpD OS=Mycobacterium smegmatis (strain ATCC 700084 / mc(2)155) OX=246196 GN=ahpD PE=3 SV=2	8	32.8	18.836	61.448	213	26074000	146360000	209680000	55414000	28149000	39455000	1991900	1158100	1565000	13774000	35939000	44423000
A0QX25	tr|A0QX25|A0QX25_MYCS2 DUF58 domain-containing protein OS=Mycobacterium smegmatis (strain ATCC 700084 / mc(2)155) OX=246196 GN=MSMEG_3148 PE=4 SV=1	15	47.3	34.625	61.348	65	1800300	2728300	4032800	2172200	1611400	1736900	774050	795120	716880	312230	701240	953520
A0QXC6	tr|A0QXC6|A0QXC6_MYCS2 SalK OS=Mycobacterium smegmatis (strain ATCC 700084 / mc(2)155) OX=246196 GN=MSMEG_3253 PE=4 SV=1	14	54.9	31.953	61.204	62	2037200	6842900	11595000	108740	117520	217970	135570	430370	318130	1194300	2240100	2833000
Q2M5K2	sp|Q2M5K2|PE_MYCS2 Acyltransferase PE OS=Mycobacterium smegmatis (strain ATCC 700084 / mc(2)155) OX=246196 GN=pE PE=1 SV=1	5	25.1	40.192	61.174	38	525530	579630	859130	4457900	2247100	4657000	134970	116460	64927	0	0	14406
A0QT95	tr|A0QT95|A0QT95_MYCS2 Short-chain dehydrogenase/reductase SDR OS=Mycobacterium smegmatis (strain ATCC 700084 / mc(2)155) OX=246196 GN=MSMEG_1760 PE=3 SV=1	2	10.7	27.736	61.079	22	1702400	3388900	5757900	76675	32367	137140	0	110690	0	410520	476010	705460
A0QY28	sp|A0QY28|CINAL_MYCS2 CinA-like protein OS=Mycobacterium smegmatis (strain ATCC 700084 / mc(2)155) OX=246196 GN=cinA PE=3 SV=2	7	16.2	45.124	61	15	1136500	3309700	2913600	16813	0	3020.2	23856	0	68351	438710	1215500	1048400
A0R439	tr|A0R439|A0R439_MYCS2 DUF2771 domain-containing protein OS=Mycobacterium smegmatis (strain ATCC 700084 / mc(2)155) OX=246196 GN=MSMEG_5694 PE=4 SV=1	3	40.7	17.861	60.977	50	1043200	850000	865130	2000600	1493700	701180	1697700	1922100	1557300	129200	62730	92751
A0QXD2	tr|A0QXD2|A0QXD2_MYCS2 Dibenzothiophene monooxygenase OS=Mycobacterium smegmatis (strain ATCC 700084 / mc(2)155) OX=246196 GN=MSMEG_3259 PE=3 SV=1	11	29.6	43.461	60.655	55	3848700	4454200	6044600	64227	56099	24037	13995	44146	13485	960170	1546400	2374500
A0QSX7	tr|A0QSX7|A0QSX7_MYCS2 Roadblock/LC7 domain protein OS=Mycobacterium smegmatis (strain ATCC 700084 / mc(2)155) OX=246196 GN=MSMEG_1638 PE=4 SV=1	3	23	14.168	60.578	38	81647	461720	5165900	1241900	2044100	182810	800570	413670	272180	791250	8112.1	8331.6
A0QX15	tr|A0QX15|A0QX15_MYCS2 Thioredoxin OS=Mycobacterium smegmatis (strain ATCC 700084 / mc(2)155) OX=246196 GN=trx PE=4 SV=1	7	62.1	13.305	60.462	78	23808000	25158000	17809000	167390	100430	927250	33805	48008	35081	5581400	6901900	8966700
A0QQS3	tr|A0QQS3|A0QQS3_MYCS2 Transcriptional regulator, TetR family protein OS=Mycobacterium smegmatis (strain ATCC 700084 / mc(2)155) OX=246196 GN=MSMEG_0859 PE=4 SV=1	10	28.5	37.055	60.402	120	8962000	13760000	16408000	137210	69300	100840	18349	0	30812	2779100	4852400	7617400
A0R3L2	tr|A0R3L2|A0R3L2_MYCS2 non-specific serine/threonine protein kinase OS=Mycobacterium smegmatis (strain ATCC 700084 / mc(2)155) OX=246196 GN=MSMEG_5513 PE=4 SV=1	11	18.8	65.526	60.144	100	638170	1175100	2083100	4607500	3747300	3617500	1685000	1105600	945530	65823	45239	59596
A0QXJ8	tr|A0QXJ8|A0QXJ8_MYCS2 Uncharacterized protein OS=Mycobacterium smegmatis (strain ATCC 700084 / mc(2)155) OX=246196 GN=MSMEG_3328 PE=4 SV=1	3	30.8	14.853	60.035	12	0	0	0	1155200	297910	14063	0	315230	456770	0	0	0
A0R2B0	tr|A0R2B0|A0R2B0_MYCS2 EcsC protein family protein OS=Mycobacterium smegmatis (strain ATCC 700084 / mc(2)155) OX=246196 GN=MSMEG_5048 PE=4 SV=1	10	49	26.261	60.011	106	4982800	10096000	7022500	2621100	3388000	3701800	5083300	2070400	3874000	1122900	1304700	1267100
A0R7I3	tr|A0R7I3|A0R7I3_MYCS2 MutT/nudix family protein OS=Mycobacterium smegmatis (strain ATCC 700084 / mc(2)155) OX=246196 GN=MSMEG_6927 PE=3 SV=1	5	21.9	32.516	59.911	86	449320	3198900	6489600	474070	708290	825990	3415800	1445300	2494300	131630	392010	237130
A0R4L2	tr|A0R4L2|A0R4L2_MYCS2 ABC transporter OS=Mycobacterium smegmatis (strain ATCC 700084 / mc(2)155) OX=246196 GN=MSMEG_5873 PE=4 SV=1	14	62.9	28.353	59.78	85	1130500	2249800	4886900	5694900	6647800	12801000	991830	485170	557480	237330	190850	109830
A0QRS0	tr|A0QRS0|A0QRS0_MYCS2 ABC-type transport system periplasmic substrate-binding protein OS=Mycobacterium smegmatis (strain ATCC 700084 / mc(2)155) OX=246196 GN=MSMEG_1216 PE=4 SV=1	4	12.1	44.535	59.682	15	0	393880	451270	262640	564360	1087800	386490	243700	330560	17801	22068	0
A0R049	tr|A0R049|A0R049_MYCS2 Probable cytochrome c oxidase subunit 3 OS=Mycobacterium smegmatis (strain ATCC 700084 / mc(2)155) OX=246196 GN=MSMEG_4260 PE=1 SV=1	2	7.4	22.181	59.68	23	0	8456400	10742000	16825000	20444000	11793000	30618000	24146000	19259000	346150	633670	426460
A0QZ46	sp|A0QZ46|PSA_MYCS2 Proteasome subunit alpha OS=Mycobacterium smegmatis (strain ATCC 700084 / mc(2)155) OX=246196 GN=prcA PE=1 SV=1	9	33.3	26.915	59.545	164	5104200	31498000	57218000	762060	1337700	2422900	1936200	2125600	1574100	3549300	10090000	8455200
A0QXE3	tr|A0QXE3|A0QXE3_MYCS2 SN-glycerol-3-phosphate ABC transporter, ATP-binding protein OS=Mycobacterium smegmatis (strain ATCC 700084 / mc(2)155) OX=246196 GN=MSMEG_3270 PE=4 SV=1	12	37.9	40.204	59.399	76	628650	1467800	1315400	5009000	3412300	5985100	1686100	1144300	984950	92095	96185	95784
A0QTX2	tr|A0QTX2|A0QTX2_MYCS2 N5,N10-methylenetetrahydromethanopterin reductase-related protein OS=Mycobacterium smegmatis (strain ATCC 700084 / mc(2)155) OX=246196 GN=MSMEG_1996 PE=4 SV=1	7	32.4	31.608	59.234	66	6352900	4891000	7196500	0	39561	131940	0	21297	13303	1608900	2010000	2959700
A0R125	tr|A0R125|A0R125_MYCS2 Probable serine/threonine-protein kinase PknH, putative OS=Mycobacterium smegmatis (strain ATCC 700084 / mc(2)155) OX=246196 GN=MSMEG_4595 PE=4 SV=1	5	29.6	28.632	59.203	72	1169600	1723700	1792700	1931700	1983100	3479300	998870	799210	403190	241230	347410	499290
Q9F868	sp|Q9F868|REGX3_MYCS2 Sensory transduction protein RegX3 OS=Mycobacterium smegmatis (strain ATCC 700084 / mc(2)155) OX=246196 GN=regX3 PE=1 SV=1	7	32.5	24.911	59.098	48	5070000	5663600	7543900	59445	3699.6	189420	23618	0	0	1359400	1635900	2736000
A0QWU9	tr|A0QWU9|A0QWU9_MYCS2 Riboflavin synthase, alpha subunit OS=Mycobacterium smegmatis (strain ATCC 700084 / mc(2)155) OX=246196 GN=ribE PE=4 SV=1	4	24.6	20.809	59.026	80	11239000	18767000	24028000	229840	174540	214090	0	0	0	3294700	6588800	8229900
A0R3D7	sp|A0R3D7|ISPE_MYCS2 4-diphosphocytidyl-2-C-methyl-D-erythritol kinase OS=Mycobacterium smegmatis (strain ATCC 700084 / mc(2)155) OX=246196 GN=ispE PE=3 SV=1	3	13	33.034	58.973	40	3503900	4949500	4257600	27028	48048	5008.7	0	0	0	1054500	1671300	2408500
A0R176	tr|A0R176|A0R176_MYCS2 AP endonuclease, family protein 2 OS=Mycobacterium smegmatis (strain ATCC 700084 / mc(2)155) OX=246196 GN=MSMEG_4651 PE=4 SV=1	7	33.9	30.438	58.674	32	3246900	1848400	8576200	54214	25078	44176	10460	4082800	0	1694100	2247100	2675800
A0QZR9	tr|A0QZR9|A0QZR9_MYCS2 Oxidoreductase, short chain dehydrogenase/reductase family protein OS=Mycobacterium smegmatis (strain ATCC 700084 / mc(2)155) OX=246196 GN=MSMEG_4125 PE=4 SV=1	8	30	26.922	58.46	100	4972300	11227000	19493000	437600	459090	1060400	304930	968210	295110	2041400	3248200	3515200
A0R3I5	tr|A0R3I5|A0R3I5_MYCS2 Molybdopterin biosynthesis protein OS=Mycobacterium smegmatis (strain ATCC 700084 / mc(2)155) OX=246196 GN=MSMEG_5485 PE=4 SV=1	3	27	17.944	58.328	22	1306000	2311700	2928700	33789	94222	124380	11476	0	0	838320	1400900	2053200
A0QNQ5	tr|A0QNQ5|A0QNQ5_MYCS2 Oxidoreductase, zinc-binding dehydrogenase family protein OS=Mycobacterium smegmatis (strain ATCC 700084 / mc(2)155) OX=246196 GN=MSMEG_0127 PE=4 SV=1	6	25.9	37.357	58.232	42	3096000	2593200	3351700	17353	42975	73628	0	14476	0	982100	1117900	1806300
A0R2W6	tr|A0R2W6|A0R2W6_MYCS2 Steroid delta-isomerase OS=Mycobacterium smegmatis (strain ATCC 700084 / mc(2)155) OX=246196 GN=MSMEG_5258 PE=4 SV=1	7	44.4	13.252	58.165	68	12064000	17327000	17367000	27927	0	186840	7135.3	0	10446	4023600	5277200	7428500
A0QYT1	tr|A0QYT1|A0QYT1_MYCS2 Arginine biosynthesis bifunctional protein ArgJ OS=Mycobacterium smegmatis (strain ATCC 700084 / mc(2)155) OX=246196 GN=argJ PE=3 SV=1	7	24.9	40.354	58.123	46	1824500	6527600	7595000	0	0	93599	0	0	0	1441000	2394000	2490600
A0QYB1	tr|A0QYB1|A0QYB1_MYCS2 ATPase OS=Mycobacterium smegmatis (strain ATCC 700084 / mc(2)155) OX=246196 GN=MSMEG_3596 PE=4 SV=1	11	13.5	115.29	57.929	45	420130	1214300	2311900	213170	225060	362180	121380	58484	80828	164260	420140	385340
A0R3I7	sp|A0R3I7|MPRB_MYCS2 Signal transduction histidine-protein kinase/phosphatase MprB OS=Mycobacterium smegmatis (strain ATCC 700084 / mc(2)155) OX=246196 GN=mprB PE=3 SV=2	7	19.5	52.579	57.821	66	368570	740780	980910	918120	1296400	1593100	1259400	749700	914790	32974	49019	28696
A0QTD7	tr|A0QTD7|A0QTD7_MYCS2 RsbW protein OS=Mycobacterium smegmatis (strain ATCC 700084 / mc(2)155) OX=246196 GN=MSMEG_1803 PE=4 SV=1	3	25.4	14.677	57.715	53	5750300	6933600	7908200	388580	264940	422590	46453	134050	72670	2075600	3858000	4686200
A0QTV7	tr|A0QTV7|A0QTV7_MYCS2 Deazaflavin-dependent nitroreductase family protein OS=Mycobacterium smegmatis (strain ATCC 700084 / mc(2)155) OX=246196 GN=MSMEG_1981 PE=3 SV=1	10	48.1	18.176	57.658	106	555670	986150	5159200	2498400	6144100	3576800	7881800	5962800	5495300	191510	261590	244100
A0QTT6	tr|A0QTT6|A0QTT6_MYCS2 endopeptidase La OS=Mycobacterium smegmatis (strain ATCC 700084 / mc(2)155) OX=246196 GN=MSMEG_1958 PE=3 SV=1	7	32.5	36.182	57.653	84	700660	907590	2300900	4761000	4336300	4231100	2573300	1745600	1140100	118790	154950	172630
A0R212	tr|A0R212|A0R212_MYCS2 Sua5/YciO/YrdC/YwlC family protein OS=Mycobacterium smegmatis (strain ATCC 700084 / mc(2)155) OX=246196 GN=MSMEG_4948 PE=4 SV=1	5	32.6	22.975	57.491	64	5017700	4026400	4495500	3324000	2245600	6320300	3389000	1682200	1057500	898750	1665000	2167600
A0QNL0	sp|A0QNL0|ECCE1_MYCS2 ESX-1 secretion system protein EccE1 OS=Mycobacterium smegmatis (strain ATCC 700084 / mc(2)155) OX=246196 GN=eccE1 PE=3 SV=1	12	33.6	51.022	57.242	54	97268	284440	681830	999290	1157900	827020	1481500	1280600	1157200	868.02	16482	0
A0R5L0	tr|A0R5L0|A0R5L0_MYCS2 Glycerol kinase OS=Mycobacterium smegmatis (strain ATCC 700084 / mc(2)155) OX=246196 GN=glpK PE=3 SV=1	15	32.5	55.171	57.104	95	11532000	18862000	28548000	823090	519150	1009900	206830	38077	54574	1332600	4157200	6807500
A0R2B5	tr|A0R2B5|A0R2B5_MYCS2 Short chain alcohol dehydrogenase OS=Mycobacterium smegmatis (strain ATCC 700084 / mc(2)155) OX=246196 GN=MSMEG_5053 PE=3 SV=1	12	35.4	28.921	57.048	112	1125000	1530000	3268000	7852800	6518200	9321200	3824800	2838800	2259900	284300	258340	252520
A0QV60	tr|A0QV60|A0QV60_MYCS2 SsuA/THI5-like domain-containing protein OS=Mycobacterium smegmatis (strain ATCC 700084 / mc(2)155) OX=246196 GN=MSMEG_2458 PE=4 SV=1	7	24.2	34.324	56.804	52	1179200	2285200	2669200	1910100	2927100	3321700	1958800	875420	872940	298350	232690	156850
A0QX81	tr|A0QX81|A0QX81_MYCS2 Histidinol dehydrogenase OS=Mycobacterium smegmatis (strain ATCC 700084 / mc(2)155) OX=246196 GN=hisD PE=3 SV=1	12	27.9	46.702	56.787	83	7729200	13445000	15987000	169680	188160	457370	115840	41431	33511	2509600	5010100	5418800
A0QXD8	sp|A0QXD8|ELTD_MYCS2 Erythritol/L-threitol dehydrogenase OS=Mycobacterium smegmatis (strain ATCC 700084 / mc(2)155) OX=246196 GN=eltD PE=1 SV=1	16	59.9	39.356	56.682	67	1621600	5026800	6843600	83068	230890	117000	280280	1311400	1402400	1027100	2074100	2473000
A0QVC0	tr|A0QVC0|A0QVC0_MYCS2 Amidase OS=Mycobacterium smegmatis (strain ATCC 700084 / mc(2)155) OX=246196 GN=MSMEG_2521 PE=4 SV=1	10	21.6	52.776	56.679	104	671380	1237400	1911300	634770	951800	1069400	3750300	2336500	2753200	186330	231940	145590
A0QWT5	tr|A0QWT5|A0QWT5_MYCS2 ABC-type metal ion transport system, permease component OS=Mycobacterium smegmatis (strain ATCC 700084 / mc(2)155) OX=246196 GN=MSMEG_3057 PE=3 SV=1	2	11	25.867	56.676	6	0	0	300900	787980	1119800	2446400	72095	0	401250	0	0	0
A0R4N8	tr|A0R4N8|A0R4N8_MYCS2 Virulence factor Mce family protein OS=Mycobacterium smegmatis (strain ATCC 700084 / mc(2)155) OX=246196 GN=MSMEG_5900 PE=4 SV=1	10	24.2	42.287	56.666	21	88904	1131500	797770	1843000	2498100	2361600	380190	154150	73353	8785.8	0	0
A0QPY6	tr|A0QPY6|A0QPY6_MYCS2 ABC transporter OS=Mycobacterium smegmatis (strain ATCC 700084 / mc(2)155) OX=246196 GN=MSMEG_0562 PE=4 SV=1	2	11.6	34.023	56.632	21	613780	0	352940	190520	396900	631400	536960	362550	366460	46546	0	0
A0QQ40	sp|A0QQ40|ECCC3_MYCS2 ESX-3 secretion system protein EccC3 OS=Mycobacterium smegmatis (strain ATCC 700084 / mc(2)155) OX=246196 GN=eccC3 PE=1 SV=1	17	14.1	144.7	56.558	52	76827	205040	522470	647390	775530	682390	424100	239990	295930	10140	3982.9	1987.4
A0QZB0	tr|A0QZB0|A0QZB0_MYCS2 Transcriptional regulator OS=Mycobacterium smegmatis (strain ATCC 700084 / mc(2)155) OX=246196 GN=MSMEG_3959 PE=4 SV=1	5	22.8	32.38	56.533	36	801030	1924000	3000200	42192	3327.1	2244.6	110170	45257	364810	223270	796450	783020
A0QNS0	tr|A0QNS0|A0QNS0_MYCS2 Mammalian cell entry protein OS=Mycobacterium smegmatis (strain ATCC 700084 / mc(2)155) OX=246196 GN=MSMEG_0142 PE=4 SV=1	6	34.6	20.456	56.504	29	0	643100	538070	237890	1657200	517790	3672100	1412100	1547200	0	114590	12669
A0R040	tr|A0R040|A0R040_MYCS2 Cyclase/dehydrase OS=Mycobacterium smegmatis (strain ATCC 700084 / mc(2)155) OX=246196 GN=MSMEG_4251 PE=4 SV=1	4	17.9	16.211	56.494	23	4109700	3040000	4464500	1583700	211110	508910	0	0	0	1015900	761930	1172000
A0QX26	tr|A0QX26|A0QX26_MYCS2 VWFA domain-containing protein OS=Mycobacterium smegmatis (strain ATCC 700084 / mc(2)155) OX=246196 GN=MSMEG_3149 PE=3 SV=1	6	17.4	34.948	56.434	77	1040600	1050200	1487000	3807800	3476100	3495300	2162500	1435800	896410	92898	124240	66614
A0R452	tr|A0R452|A0R452_MYCS2 Cupin domain protein OS=Mycobacterium smegmatis (strain ATCC 700084 / mc(2)155) OX=246196 GN=MSMEG_5707 PE=4 SV=1	5	62.4	12.362	56.339	75	1494400	5404900	20344000	1005700	1028400	2275200	26213	0	13467	795260	1724100	1865600
A0QSW8	tr|A0QSW8|A0QSW8_MYCS2 Uncharacterized protein OS=Mycobacterium smegmatis (strain ATCC 700084 / mc(2)155) OX=246196 GN=MSMEG_1629 PE=4 SV=1	8	29	39.782	55.938	26	248820	131170	32408	1356500	849130	1730800	212420	130570	44894	79741	14335	0
A0QVD9	sp|A0QVD9|PYRH_MYCS2 Uridylate kinase OS=Mycobacterium smegmatis (strain ATCC 700084 / mc(2)155) OX=246196 GN=pyrH PE=1 SV=1	6	33.1	26.363	55.922	87	3424000	9422900	9090500	372870	249040	685290	1069100	576600	888890	1669800	3053400	3358100
A0R2D5	sp|A0R2D5|Y5073_MYCS2 Putative O-methyltransferase MSMEG_5073/MSMEI_4947 OS=Mycobacterium smegmatis (strain ATCC 700084 / mc(2)155) OX=246196 GN=MSMEG_5073 PE=1 SV=1	5	29	21.703	55.831	38	3123500	7222900	9267200	13649	0	163350	1051600	160940	0	1324800	1896600	2110800
A0R6V6	tr|A0R6V6|A0R6V6_MYCS2 Glutaryl-CoA dehydrogenase OS=Mycobacterium smegmatis (strain ATCC 700084 / mc(2)155) OX=246196 GN=MSMEG_6686 PE=1 SV=1	7	19.9	43.049	55.705	82	3616700	6095700	4975900	190190	41672	10073	368330	238660	319710	1582500	1576000	2565600
A0QVM2	tr|A0QVM2|A0QVM2_MYCS2 Tat (Twin-arginine translocation) pathway signal sequence domain protein OS=Mycobacterium smegmatis (strain ATCC 700084 / mc(2)155) OX=246196 GN=MSMEG_2623 PE=4 SV=1	4	24.7	17.804	55.621	78	2929200	7762800	10174000	3741300	7015400	11637000	9307200	4746500	7141000	516610	384750	530220
A0QVM9	tr|A0QVM9|A0QVM9_MYCS2 DHH family protein OS=Mycobacterium smegmatis (strain ATCC 700084 / mc(2)155) OX=246196 GN=MSMEG_2630 PE=1 SV=1	4	15.3	35.536	55.29	25	1540200	1653900	1978700	64434	26314	63365	0	8076.6	6575.4	593200	1012900	1100800
A0R2T1	tr|A0R2T1|A0R2T1_MYCS2 DUF6542 domain-containing protein OS=Mycobacterium smegmatis (strain ATCC 700084 / mc(2)155) OX=246196 GN=MSMEG_5223 PE=4 SV=1	12	25	41.007	55.111	144	2603100	3267600	4691000	3184100	5825900	4839000	3464400	1919100	1339800	248750	180260	281110
A0QNJ4	tr|A0QNJ4|A0QNJ4_MYCS2 Ppe family protein OS=Mycobacterium smegmatis (strain ATCC 700084 / mc(2)155) OX=246196 GN=MSMEG_0064 PE=3 SV=1	4	20.6	43.631	54.705	34	3417500	1426400	3552700	1605500	1169500	1365500	91029	4495.2	68956	729020	801000	1231100
A0QP47	tr|A0QP47|A0QP47_MYCS2 Aminoglycoside phosphotransferase OS=Mycobacterium smegmatis (strain ATCC 700084 / mc(2)155) OX=246196 GN=MSMEG_0270 PE=1 SV=1	8	26.6	37.634	54.607	47	2351300	2176300	2660600	25524	25253	72429	0	0	0	569940	743810	789410
A0R5D5	tr|A0R5D5|A0R5D5_MYCS2 DNA polymerase III subunit delta OS=Mycobacterium smegmatis (strain ATCC 700084 / mc(2)155) OX=246196 GN=MSMEG_6153 PE=4 SV=1	10	29.6	41.927	54.578	36	733540	2339900	3507300	832410	682520	733080	1122200	1003700	544500	170020	394940	390070
A0R233	tr|A0R233|A0R233_MYCS2 Adhesin domain-containing protein OS=Mycobacterium smegmatis (strain ATCC 700084 / mc(2)155) OX=246196 GN=MSMEG_4970 PE=4 SV=1	4	17.6	30.877	54.472	5	566000	377130	325890	262410	133170	340170	274860	123740	177420	124860	51064	851340
A0QXA5	tr|A0QXA5|A0QXA5_MYCS2 DUF4190 domain-containing protein OS=Mycobacterium smegmatis (strain ATCC 700084 / mc(2)155) OX=246196 GN=MSMEG_3229 PE=4 SV=1	3	22	27.25	54.424	71	4288600	4493500	4469400	4752200	5060700	3722200	6500400	3655100	4569200	1078500	554060	1026900
A0QYE0	sp|A0QYE0|URE1_MYCS2 Urease subunit alpha OS=Mycobacterium smegmatis (strain ATCC 700084 / mc(2)155) OX=246196 GN=ureC PE=3 SV=1	7	15.8	60.794	54.341	29	865030	1625600	2450600	0	6530.4	22908	0	5783.2	0	200100	616600	542220
A0QWS2	tr|A0QWS2|A0QWS2_MYCS2 Dihydroorotase OS=Mycobacterium smegmatis (strain ATCC 700084 / mc(2)155) OX=246196 GN=pyrC PE=3 SV=1	5	15.8	46.572	54.292	35	3307900	3366700	3698900	68786	0	0	11023	0	0	895830	979260	1670500
A0QNZ6	tr|A0QNZ6|A0QNZ6_MYCS2 RNA polymerase sigma factor OS=Mycobacterium smegmatis (strain ATCC 700084 / mc(2)155) OX=246196 GN=MSMEG_0219 PE=3 SV=1	4	17.9	37.811	53.951	40	1265000	3037600	3672200	246010	24275	129900	228820	202820	154140	539380	1150800	1243000
A0QVL0	tr|A0QVL0|A0QVL0_MYCS2 Pyridine nucleotide-disulphide oxidoreductase family protein OS=Mycobacterium smegmatis (strain ATCC 700084 / mc(2)155) OX=246196 GN=MSMEG_2611 PE=3 SV=1	9	23.9	49.94	53.882	61	2287000	5074400	6840800	8314.4	0	71696	7850.9	13330	2343.3	758820	1828500	2462800
A0QQH2	tr|A0QQH2|A0QQH2_MYCS2 DUF3151 domain-containing protein OS=Mycobacterium smegmatis (strain ATCC 700084 / mc(2)155) OX=246196 GN=MSMEG_0754 PE=4 SV=1	6	84.4	14.397	53.787	67	2667900	6452600	14765000	514080	261810	851550	28182	0	0	2584900	3998600	6223800
A0QNR8	tr|A0QNR8|A0QNR8_MYCS2 Probable conserved mce associated membrane protein OS=Mycobacterium smegmatis (strain ATCC 700084 / mc(2)155) OX=246196 GN=MSMEG_0140 PE=4 SV=1	6	42.1	21.548	53.755	55	3396300	4948300	5553000	4444200	6451800	6164200	4900300	2923600	2335000	306450	475450	129970
A0R4X7	tr|A0R4X7|A0R4X7_MYCS2 PPE family protein OS=Mycobacterium smegmatis (strain ATCC 700084 / mc(2)155) OX=246196 GN=MSMEG_5989 PE=4 SV=1	2	14.1	36.388	53.742	18	1808300	1307000	2441000	1692800	796890	1031300	21559	0	15948	565940	449130	365950
A0R0S4	sp|A0R0S4|DPDS_MYCS2 Decaprenyl diphosphate synthase OS=Mycobacterium smegmatis (strain ATCC 700084 / mc(2)155) OX=246196 GN=uppS PE=1 SV=1	11	39.9	33.484	53.645	91	1099700	1882800	2512900	1618900	621130	1430400	5276300	5393000	5077100	258070	364730	261410
A0R3W0	tr|A0R3W0|A0R3W0_MYCS2 DUF985 domain-containing protein OS=Mycobacterium smegmatis (strain ATCC 700084 / mc(2)155) OX=246196 GN=MSMEG_5615 PE=4 SV=1	3	36.5	16.286	53.398	21	3127700	2903500	5713900	6459400	3135100	4322700	277220	86561	272400	646480	1372100	2281200
A0QVP4	tr|A0QVP4|A0QVP4_MYCS2 DUF3558 domain-containing protein OS=Mycobacterium smegmatis (strain ATCC 700084 / mc(2)155) OX=246196 GN=MSMEG_2645 PE=4 SV=1	3	22.7	21.918	53.372	31	15895	51473	118550	1711500	1284800	1441200	0	0	0	0	0	0
A0QSZ4	tr|A0QSZ4|A0QSZ4_MYCS2 Hydrolase, alpha/beta fold family protein, putative OS=Mycobacterium smegmatis (strain ATCC 700084 / mc(2)155) OX=246196 GN=MSMEG_1655 PE=4 SV=1	13	53.4	30.897	53.349	57	822690	1216500	2255800	3416500	2721700	2916600	1824700	1380200	948250	180410	211190	111980
A0QND6	sp|A0QND6|DPO3B_MYCS2 Beta sliding clamp OS=Mycobacterium smegmatis (strain ATCC 700084 / mc(2)155) OX=246196 GN=dnaN PE=1 SV=1	12	35.5	41.324	53.343	130	14664000	20270000	17473000	293750	170740	481020	179820	117410	127910	4549300	4680500	8536300
A0R2Y4	tr|A0R2Y4|A0R2Y4_MYCS2 Enoyl-CoA hydratase OS=Mycobacterium smegmatis (strain ATCC 700084 / mc(2)155) OX=246196 GN=MSMEG_5276 PE=4 SV=1	4	14.7	36.915	53.204	52	1952300	5067100	8073400	430460	388100	573580	0	0	47443	921050	1527300	2287400
A0QNJ8	tr|A0QNJ8|A0QNJ8_MYCS2 Probable conserved transmembrane protein OS=Mycobacterium smegmatis (strain ATCC 700084 / mc(2)155) OX=246196 GN=MSMEG_0068 PE=3 SV=1	4	5.7	53.542	53.194	59	2986600	7130900	6526000	7087600	9859400	6097700	12165000	5455800	6619700	534120	830060	422350
A0QPP0	tr|A0QPP0|A0QPP0_MYCS2 Phosphomethylpyrimidine kinase OS=Mycobacterium smegmatis (strain ATCC 700084 / mc(2)155) OX=246196 GN=MSMEG_0464 PE=4 SV=1	9	44	27.975	53.167	63	4525100	5523600	9257200	124570	123520	303400	20040	11406	23963	1379100	2530200	2855100
A0QNW6	tr|A0QNW6|A0QNW6_MYCS2 Acetyltransferase OS=Mycobacterium smegmatis (strain ATCC 700084 / mc(2)155) OX=246196 GN=MSMEG_0187 PE=4 SV=1	4	36.7	17.742	53.115	38	1450700	5973700	7336000	52956	35313	91885	0	0	0	928820	2082800	2072200
A0QUM6	tr|A0QUM6|A0QUM6_MYCS2 Hydrogenase-2, small subunit OS=Mycobacterium smegmatis (strain ATCC 700084 / mc(2)155) OX=246196 GN=hybA PE=3 SV=1	10	35.6	35.17	53.005	51	313740	1104800	4174100	280430	400800	1875000	508610	1020300	1162600	338590	425170	1189400
A0R2R8	tr|A0R2R8|A0R2R8_MYCS2 Aminotransferase class-III OS=Mycobacterium smegmatis (strain ATCC 700084 / mc(2)155) OX=246196 GN=MSMEG_5211 PE=4 SV=1	10	14	104.6	52.959	67	2335200	3240600	3748600	40525	8299.6	28930	0	4739.1	4502.9	654470	1099600	1473500
A0R4N1	tr|A0R4N1|A0R4N1_MYCS2 Mammalian cell entry protein OS=Mycobacterium smegmatis (strain ATCC 700084 / mc(2)155) OX=246196 GN=MSMEG_5893 PE=4 SV=1	7	44.7	18.1	52.716	48	620920	1440400	1419100	3281900	3626400	2059000	1539900	1379400	811940	72276	77886	38921
A0QSH9	tr|A0QSH9|A0QSH9_MYCS2 Methionine aminopeptidase OS=Mycobacterium smegmatis (strain ATCC 700084 / mc(2)155) OX=246196 GN=map PE=3 SV=1	7	32.1	27.581	52.699	41	9569900	3920500	7254700	786040	265730	629280	780310	695140	354650	2141900	2368400	3813500
A0QTY3	tr|A0QTY3|A0QTY3_MYCS2 HpcE protein OS=Mycobacterium smegmatis (strain ATCC 700084 / mc(2)155) OX=246196 GN=MSMEG_2007 PE=1 SV=1	7	21.3	30.826	52.556	37	5551300	7690400	7819400	15470	35243	231480	145040	29032	100160	1957600	2420600	3139500
A0R0S6	tr|A0R0S6|A0R0S6_MYCS2 Amidase OS=Mycobacterium smegmatis (strain ATCC 700084 / mc(2)155) OX=246196 GN=MSMEG_4492 PE=4 SV=1	12	27.4	56.087	52.443	65	205530	396340	454980	1820600	949240	1434000	621730	365790	421020	0	13210	14138
A0QUM5	tr|A0QUM5|A0QUM5_MYCS2 DUF1641 domain-containing protein OS=Mycobacterium smegmatis (strain ATCC 700084 / mc(2)155) OX=246196 GN=MSMEG_2261 PE=1 SV=1	6	43.4	19.386	52.278	48	305500	490160	1605600	684030	682490	2077100	547970	629730	1606800	135830	353790	694250
A0QQY2	tr|A0QQY2|A0QQY2_MYCS2 Transmembrane protein OS=Mycobacterium smegmatis (strain ATCC 700084 / mc(2)155) OX=246196 GN=MSMEG_0917 PE=4 SV=1	13	33.1	48.828	51.791	62	219960	961760	1347200	816050	1139900	989570	2186900	1186200	1377600	24671	37590	24514
A0R094	tr|A0R094|A0R094_MYCS2 Phosphoglycerate mutase OS=Mycobacterium smegmatis (strain ATCC 700084 / mc(2)155) OX=246196 GN=MSMEG_4305 PE=4 SV=1	7	16.7	39.032	51.752	29	1321200	1458600	2874200	211970	51471	172800	53728	68715	24822	436760	576230	895120
A0QPE0	tr|A0QPE0|A0QPE0_MYCS2 Alpha/beta hydrolase OS=Mycobacterium smegmatis (strain ATCC 700084 / mc(2)155) OX=246196 GN=MSMEG_0365 PE=4 SV=1	13	31.6	66.276	51.743	48	449000	791200	985510	850580	611520	953170	967980	348430	372200	166150	175820	274420
A0R4C4	tr|A0R4C4|A0R4C4_MYCS2 Transcriptional regulatory protein OS=Mycobacterium smegmatis (strain ATCC 700084 / mc(2)155) OX=246196 GN=MSMEG_5784 PE=4 SV=1	2	18.8	27.892	51.714	14	416890	477930	606180	80182	6899.4	0	228940	59469	0	339000	578070	735100
A0R5M2	tr|A0R5M2|A0R5M2_MYCS2 ATPase associated with various cellular activities, AAA-5 OS=Mycobacterium smegmatis (strain ATCC 700084 / mc(2)155) OX=246196 GN=MSMEG_6241 PE=4 SV=1	10	40.9	38.199	51.658	51	3362600	3900100	5299600	348200	148240	137560	122650	131190	50194	1581700	2885500	3654700
A0QX97	tr|A0QX97|A0QX97_MYCS2 Tryptophan synthase alpha chain OS=Mycobacterium smegmatis (strain ATCC 700084 / mc(2)155) OX=246196 GN=trpA PE=3 SV=1	11	41.2	27.073	51.634	88	10480000	15612000	15226000	117190	78662	218720	20102	18010	0	3764100	5880900	8750300
A0QW16	tr|A0QW16|A0QW16_MYCS2 RNA methyltransferase OS=Mycobacterium smegmatis (strain ATCC 700084 / mc(2)155) OX=246196 GN=MSMEG_2773 PE=3 SV=1	14	35.3	42.534	51.608	60	1686800	3007400	4261800	65662	51621	48030	3004700	1444600	1483100	461300	963300	1062000
A0R7G4	tr|A0R7G4|A0R7G4_MYCS2 Membrane protein OS=Mycobacterium smegmatis (strain ATCC 700084 / mc(2)155) OX=246196 GN=MSMEG_6902 PE=4 SV=1	3	13.5	31.287	51.37	22	280070	266080	437130	800800	892040	1080700	415580	413130	162660	41328	21896	0
A0QTG8	tr|A0QTG8|A0QTG8_MYCS2 mannose-6-phosphate isomerase OS=Mycobacterium smegmatis (strain ATCC 700084 / mc(2)155) OX=246196 GN=manA PE=3 SV=1	9	27.7	41.084	51.307	69	2509000	2912600	7649900	88098	112930	110910	0	3279.8	0	712530	941880	1257000
A0QPM0	tr|A0QPM0|A0QPM0_MYCS2 Amidohydrolase family protein OS=Mycobacterium smegmatis (strain ATCC 700084 / mc(2)155) OX=246196 GN=MSMEG_0445 PE=4 SV=1	4	10.5	58.294	51.301	42	1035000	3350200	5201700	5081.9	0	57805	0	2164.1	10482	359850	920900	1056900
A0R6J2	tr|A0R6J2|A0R6J2_MYCS2 Iron-dependent peroxidase OS=Mycobacterium smegmatis (strain ATCC 700084 / mc(2)155) OX=246196 GN=MSMEG_6567 PE=3 SV=1	6	19	43.364	51.289	49	2516600	2066300	2724900	2437900	1780300	4777500	1581200	779290	498530	298100	320080	371300
A0QTG2	sp|A0QTG2|FBIA_MYCS2 Phosphoenolpyruvate transferase OS=Mycobacterium smegmatis (strain ATCC 700084 / mc(2)155) OX=246196 GN=fbiA PE=1 SV=1	5	21.4	34.753	51.248	24	1690700	2563200	3073400	273040	121350	342940	4562.5	3628	3921.5	541060	870930	1138800
A0QZ84	tr|A0QZ84|A0QZ84_MYCS2 Phosphoenolpyruvate synthase OS=Mycobacterium smegmatis (strain ATCC 700084 / mc(2)155) OX=246196 GN=MSMEG_3934 PE=3 SV=1	2	4.8	82.337	51.103	13	280100	278110	956100	31266	41178	150070	93211	81882	128350	111620	181510	488770
A0QRW8	tr|A0QRW8|A0QRW8_MYCS2 SIR2-like domain-containing protein OS=Mycobacterium smegmatis (strain ATCC 700084 / mc(2)155) OX=246196 GN=MSMEG_1265 PE=4 SV=1	13	30.9	56.797	51.039	90	3834000	7049200	7733500	14704	26889	6444.8	15551	15786	15353	1101100	2299900	3290100
A0QTS8	tr|A0QTS8|A0QTS8_MYCS2 CsbD family protein OS=Mycobacterium smegmatis (strain ATCC 700084 / mc(2)155) OX=246196 GN=MSMEG_1950 PE=4 SV=1	6	35.4	20.246	51.038	33	6182700	2482700	1225400	34184	134240	0	1573.7	0	0	2367800	1317800	594540
A0QX52	tr|A0QX52|A0QX52_MYCS2 Pseudouridine synthase OS=Mycobacterium smegmatis (strain ATCC 700084 / mc(2)155) OX=246196 GN=MSMEG_3175 PE=3 SV=1	5	15.9	33.418	50.964	50	2515000	2481400	4637500	1339200	1153500	2013900	771180	818020	636040	794240	609440	951800
A0QPJ7	tr|A0QPJ7|A0QPJ7_MYCS2 Transferase OS=Mycobacterium smegmatis (strain ATCC 700084 / mc(2)155) OX=246196 GN=MSMEG_0422 PE=4 SV=1	4	22.4	26.693	50.898	41	4301800	3309600	4271500	300130	258760	350260	142830	294400	117920	1174800	1545500	1836800
A0QWV1	tr|A0QWV1|A0QWV1_MYCS2 6,7-dimethyl-8-ribityllumazine synthase OS=Mycobacterium smegmatis (strain ATCC 700084 / mc(2)155) OX=246196 GN=ribE PE=3 SV=1	4	36.1	16.187	50.711	41	8401600	8810800	9378100	208350	39904	204850	7150.9	14831	5167.5	2833300	3458000	4312000
A0R727	tr|A0R727|A0R727_MYCS2 Glycerol operon regulatory protein OS=Mycobacterium smegmatis (strain ATCC 700084 / mc(2)155) OX=246196 GN=MSMEG_6757 PE=4 SV=1	8	32.4	26.775	50.685	91	2425100	4349400	7556600	759940	223480	1194500	1403500	937290	897020	872000	1306500	1450700
A0QYS8	sp|A0QYS8|OTC_MYCS2 Ornithine carbamoyltransferase OS=Mycobacterium smegmatis (strain ATCC 700084 / mc(2)155) OX=246196 GN=argF PE=1 SV=1	6	23.1	33.387	50.639	49	4037800	8409000	11214000	221480	100100	282770	0	32209	0	1553400	2527200	3404000
A0R3B9	tr|A0R3B9|A0R3B9_MYCS2 LpqU protein OS=Mycobacterium smegmatis (strain ATCC 700084 / mc(2)155) OX=246196 GN=MSMEG_5416 PE=4 SV=1	5	25.9	23.948	50.407	35	0	552470	1262300	706890	1260100	471100	2141400	1569100	1522800	32405	19206	15676
A0QR73	tr|A0QR73|A0QR73_MYCS2 Transcriptional regulator, TetR family protein OS=Mycobacterium smegmatis (strain ATCC 700084 / mc(2)155) OX=246196 GN=MSMEG_1010 PE=4 SV=1	7	38.4	23.342	50.377	35	967850	2435200	7678000	124290	59982	183250	40083	30328	20840	415270	958230	1018600
A0QYQ1	tr|A0QYQ1|A0QYQ1_MYCS2 Pseudouridine synthase OS=Mycobacterium smegmatis (strain ATCC 700084 / mc(2)155) OX=246196 GN=rluB PE=3 SV=1	9	44.1	27.01	50.361	86	3509100	4955800	6624400	689990	802790	1263600	5525800	3335900	3365600	1087900	1631700	1794600
A0QYV1	sp|A0QYV1|LYSX_MYCS2 Lysylphosphatidylglycerol biosynthesis bifunctional protein LysX OS=Mycobacterium smegmatis (strain ATCC 700084 / mc(2)155) OX=246196 GN=lysX PE=3 SV=2	9	11.4	121.22	50.141	22	10784	61682	187490	366840	358140	265310	204190	141080	113620	1761.2	7002.7	0
A0R754	tr|A0R754|A0R754_MYCS2 Beta-lactamase OS=Mycobacterium smegmatis (strain ATCC 700084 / mc(2)155) OX=246196 GN=MSMEG_6784 PE=4 SV=1	4	16.6	36.971	50.085	17	0	261350	83976	1631900	389280	1172700	0	0	0	0	0	0
A0QSP0	tr|A0QSP0|A0QSP0_MYCS2 Coenzyme B12-dependent glycerol dehydrogenase small subunit OS=Mycobacterium smegmatis (strain ATCC 700084 / mc(2)155) OX=246196 GN=MSMEG_1546 PE=4 SV=1	7	45.1	15.428	50.009	81	23705000	41663000	54358000	101540	184000	438340	0	280740	144470	7894400	12417000	16679000
A0R5T8	tr|A0R5T8|A0R5T8_MYCS2 ABC transporter, ATP-binding protein OS=Mycobacterium smegmatis (strain ATCC 700084 / mc(2)155) OX=246196 GN=MSMEG_6309 PE=4 SV=1	6	28	28.102	49.962	47	825430	587410	1255300	3555100	2335800	5083000	2235800	1403900	1155000	23858	20878	0
A0R0W1	tr|A0R0W1|A0R0W1_MYCS2 assimilatory sulfite reductase (ferredoxin) OS=Mycobacterium smegmatis (strain ATCC 700084 / mc(2)155) OX=246196 GN=MSMEG_4527 PE=4 SV=1	9	19.2	63.421	49.813	52	1917200	1852700	2025000	8793.3	15579	49018	64247	20222	10450	481240	681000	876670
A0R470	tr|A0R470|A0R470_MYCS2 PLP-dependent aminotransferases OS=Mycobacterium smegmatis (strain ATCC 700084 / mc(2)155) OX=246196 GN=MSMEG_5725 PE=4 SV=1	5	18.5	41.914	49.601	44	2519200	3252400	3240200	47104	17598	67592	0	8951.7	5358.5	809960	1307900	1646800
A0QQI5	tr|A0QQI5|A0QQI5_MYCS2 Lumazine-binding protein OS=Mycobacterium smegmatis (strain ATCC 700084 / mc(2)155) OX=246196 GN=MSMEG_0767 PE=4 SV=1	6	33.5	17.575	49.547	55	229850	1907900	3109500	3821000	3231400	2800100	5080500	3660600	2349000	65747	128820	97536
A0R4N7	tr|A0R4N7|A0R4N7_MYCS2 Virulence factor Mce family protein OS=Mycobacterium smegmatis (strain ATCC 700084 / mc(2)155) OX=246196 GN=MSMEG_5899 PE=4 SV=1	7	19.5	36.882	49.477	45	2476000	2430600	2212000	3490100	3837900	4365700	839960	334710	181840	58943	75487	25305
A0R761	tr|A0R761|A0R761_MYCS2 3-hydroxybutyryl-CoA dehydrogenase OS=Mycobacterium smegmatis (strain ATCC 700084 / mc(2)155) OX=246196 GN=MSMEG_6791 PE=4 SV=1	4	18.4	34.352	49.192	35	2769300	3580800	3979300	54792	0	3899.4	0	0	0	991150	960720	1486200
A0R7J1	tr|A0R7J1|A0R7J1_MYCS2 N-acetylmuramoyl-L-alanine amidase OS=Mycobacterium smegmatis (strain ATCC 700084 / mc(2)155) OX=246196 GN=MSMEG_6935 PE=4 SV=1	10	28.3	42.862	49.123	94	3816500	6309600	7106000	1152100	446030	988790	198450	41703	27447	830900	1784200	2323900
A0R1Y4	sp|A0R1Y4|GLGB_MYCS2 1,4-alpha-glucan branching enzyme GlgB OS=Mycobacterium smegmatis (strain ATCC 700084 / mc(2)155) OX=246196 GN=glgB PE=3 SV=1	13	26.4	82.655	48.947	46	1190900	904590	945210	442130	323920	1252000	611060	464340	310670	159220	283660	247740
A0QYR2	tr|A0QYR2|A0QYR2_MYCS2 Hydrolase OS=Mycobacterium smegmatis (strain ATCC 700084 / mc(2)155) OX=246196 GN=MSMEG_3753 PE=4 SV=1	10	36	36.007	48.823	65	2532600	6898700	8374200	54156	143310	184560	284470	594870	275410	1358600	2088400	2476400
A0R5Q8	tr|A0R5Q8|A0R5Q8_MYCS2 Lipid II isoglutaminyl synthase (glutamine-hydrolyzing) subunit GatD OS=Mycobacterium smegmatis (strain ATCC 700084 / mc(2)155) OX=246196 GN=gatD PE=3 SV=1	4	26.4	25.403	48.797	15	763100	1494000	1762300	1793200	545700	873380	372560	163770	245210	232000	487030	668970
A0QX98	tr|A0QX98|A0QX98_MYCS2 Phosphatidylglycerol--prolipoprotein diacylglyceryl transferase OS=Mycobacterium smegmatis (strain ATCC 700084 / mc(2)155) OX=246196 GN=lgt PE=3 SV=1	3	10.4	65.041	48.728	21	286070	277680	563610	952460	683810	357430	349540	384430	191130	31884	68765	26366
A0R582	tr|A0R582|A0R582_MYCS2 Probable conserved transmembrane protein rich in alanine OS=Mycobacterium smegmatis (strain ATCC 700084 / mc(2)155) OX=246196 GN=MSMEG_6099 PE=4 SV=1	15	39.7	55.679	48.633	61	1025900	1582800	1752000	3357500	4320800	3622000	1034800	518250	460280	136340	84573	141790
A0R4N5	tr|A0R4N5|A0R4N5_MYCS2 Virulence factor mce family protein OS=Mycobacterium smegmatis (strain ATCC 700084 / mc(2)155) OX=246196 GN=MSMEG_5897 PE=4 SV=1	10	26.9	48.326	48.533	46	394720	892940	549370	4055900	2396100	3229500	245810	236380	264950	0	0	0
A0R2V5	tr|A0R2V5|A0R2V5_MYCS2 PhoH family protein OS=Mycobacterium smegmatis (strain ATCC 700084 / mc(2)155) OX=246196 GN=MSMEG_5247 PE=4 SV=1	10	20.8	47.169	48.419	88	732380	7022300	14310000	101750	276020	711630	1665900	1144400	1309100	384200	1478900	1905200
A0QX93	sp|A0QX93|TRPE_MYCS2 Anthranilate synthase component 1 OS=Mycobacterium smegmatis (strain ATCC 700084 / mc(2)155) OX=246196 GN=trpE PE=1 SV=1	7	14.1	56.311	48.417	63	2392500	3725800	4084700	9664.4	0	2276.2	14360	0	0	692270	1352300	1597500
A0QZZ0	tr|A0QZZ0|A0QZZ0_MYCS2 Phospholipid-binding protein, PBP family OS=Mycobacterium smegmatis (strain ATCC 700084 / mc(2)155) OX=246196 GN=MSMEG_4199 PE=3 SV=1	3	14.5	18.061	48.388	113	4714100	115980000	255780000	3682100	3397800	6386400	709590	166820	158710	1098400	18463000	14737000
A0QVL5	tr|A0QVL5|A0QVL5_MYCS2 Cob(I)alamin adenosyltransferase OS=Mycobacterium smegmatis (strain ATCC 700084 / mc(2)155) OX=246196 GN=cobO PE=4 SV=1	7	37.1	21.891	48.329	46	229360	3414300	5726000	1569700	818210	1408400	1172400	621960	957080	152020	738390	639220
A0R0R1	tr|A0R0R1|A0R0R1_MYCS2 Uncharacterized protein OS=Mycobacterium smegmatis (strain ATCC 700084 / mc(2)155) OX=246196 GN=MSMEG_4476 PE=4 SV=1	3	40.6	11.694	48.32	46	2965100	4082700	4054700	290470	317210	409720	70420	35023	0	1150600	2000800	2272900
A0R511	tr|A0R511|A0R511_MYCS2 Acetoacetyl-CoA synthase OS=Mycobacterium smegmatis (strain ATCC 700084 / mc(2)155) OX=246196 GN=MSMEG_6024 PE=4 SV=1	8	16.9	69.853	48.283	48	2113300	3258900	4976700	2740.3	29035	2749.7	0	0	0	538870	942350	919680
A0QVY1	tr|A0QVY1|A0QVY1_MYCS2 GTPase HflX OS=Mycobacterium smegmatis (strain ATCC 700084 / mc(2)155) OX=246196 GN=hflX PE=3 SV=1	7	16.2	50.572	48.259	48	827570	707710	1383400	274020	288130	372940	1351400	3330900	610350	173740	234310	209530
A0R3C1	tr|A0R3C1|A0R3C1_MYCS2 Iron permease FTR1 OS=Mycobacterium smegmatis (strain ATCC 700084 / mc(2)155) OX=246196 GN=MSMEG_5418 PE=3 SV=1	1	6.8	32.359	48.106	3	262670	154140	114590	139920	0	0	298120	277860	249610	0	0	0
A0R2Z1	tr|A0R2Z1|A0R2Z1_MYCS2 Hydrolase, CocE/NonD family protein OS=Mycobacterium smegmatis (strain ATCC 700084 / mc(2)155) OX=246196 GN=MSMEG_5283 PE=4 SV=1	12	28	62.865	47.984	46	224110	1153000	654730	287150	440810	314000	823660	586450	562150	1385100	1018400	189920
A0QVI6	tr|A0QVI6|A0QVI6_MYCS2 Methionine aminopeptidase OS=Mycobacterium smegmatis (strain ATCC 700084 / mc(2)155) OX=246196 GN=map PE=3 SV=1	7	36.1	31.039	47.923	85	11328000	16159000	20522000	294220	133080	609960	710840	168070	467910	3529400	6255300	7050900
A0R619	sp|A0R619|CUP6H_MYCS2 Carboxylesterase Culp6 homolog OS=Mycobacterium smegmatis (strain ATCC 700084 / mc(2)155) OX=246196 GN=MSMEG_6394 PE=1 SV=1	3	9.5	35.887	47.86	85	79090	4650500	10047000	7259600	6054700	17760000	13273000	7879300	6969200	29620	266000	23303
A0R5W6	tr|A0R5W6|A0R5W6_MYCS2 Phosphotransferase enzyme family protein OS=Mycobacterium smegmatis (strain ATCC 700084 / mc(2)155) OX=246196 GN=MSMEG_6337 PE=4 SV=1	5	19.6	36.564	47.751	54	4562800	5117500	4656500	123470	58016	33199	0	12966	0	700790	1621700	2934700
A0R0A8	tr|A0R0A8|A0R0A8_MYCS2 DUF3052 domain-containing protein OS=Mycobacterium smegmatis (strain ATCC 700084 / mc(2)155) OX=246196 GN=MSMEG_4321 PE=4 SV=1	3	34.5	15.628	47.75	146	8734300	15487000	21169000	1912700	637440	1403700	10434000	7663400	9378600	4374900	6532000	5252800
A0R699	tr|A0R699|A0R699_MYCS2 Nucleoside-diphosphate-sugar epimerase OS=Mycobacterium smegmatis (strain ATCC 700084 / mc(2)155) OX=246196 GN=MSMEG_6474 PE=4 SV=1	9	30.3	36.674	47.226	43	589400	843060	1014800	416980	755890	1158200	1670100	735440	959040	140880	221340	180290
A0QQ46	sp|A0QQ46|ECCD3_MYCS2 ESX-3 secretion system protein EccD3 OS=Mycobacterium smegmatis (strain ATCC 700084 / mc(2)155) OX=246196 GN=eccD3 PE=1 SV=1	6	13.7	48.26	47.088	63	2058800	1909000	3406600	2709100	3494200	4789300	3417900	1838200	2694500	203300	185820	281440
A0QWX7	tr|A0QWX7|A0QWX7_MYCS2 OpcA protein OS=Mycobacterium smegmatis (strain ATCC 700084 / mc(2)155) OX=246196 GN=opcA PE=4 SV=1	15	57.4	32.518	46.888	92	9287900	11750000	13491000	17146	62580	284520	47584	0	0	2767100	3678700	5359200
A0QZX8	tr|A0QZX8|A0QZX8_MYCS2 Cell envelope protein OS=Mycobacterium smegmatis (strain ATCC 700084 / mc(2)155) OX=246196 GN=MSMEG_4187 PE=4 SV=1	6	14.2	53.738	46.803	54	230480	1238000	1277700	1396200	1893600	1985600	1155100	488440	724570	98424	148270	124540
A0QX02	tr|A0QX02|A0QX02_MYCS2 Cysteine desulfurase OS=Mycobacterium smegmatis (strain ATCC 700084 / mc(2)155) OX=246196 GN=MSMEG_3125 PE=3 SV=1	7	18.8	43.943	46.784	40	2645900	3146400	2926700	282690	184200	462110	0	7273	0	814490	804630	1036900
A0QVX1	tr|A0QVX1|A0QVX1_MYCS2 Glutamate transporter permease protein GluD OS=Mycobacterium smegmatis (strain ATCC 700084 / mc(2)155) OX=246196 GN=MSMEG_2725 PE=3 SV=1	3	16.4	32.217	46.778	60	1458300	1092500	1197500	3113400	2526000	1363500	2120400	1857900	1177600	156200	172560	110090
A0R555	tr|A0R555|A0R555_MYCS2 Metallo-beta-lactamase superfamily protein OS=Mycobacterium smegmatis (strain ATCC 700084 / mc(2)155) OX=246196 GN=MSMEG_6071 PE=4 SV=1	4	20.7	33.737	46.668	45	260620	2738200	2892900	2349900	2523200	4256700	177450	201080	230990	136960	400090	248230
A0QR46	tr|A0QR46|A0QR46_MYCS2 Immunogenic protein OS=Mycobacterium smegmatis (strain ATCC 700084 / mc(2)155) OX=246196 GN=MSMEG_0982 PE=4 SV=1	6	19.5	36.237	46.603	19	409900	1326700	1013100	1010600	1590700	2244200	954570	464980	374500	121740	148060	143360
A0R2L4	tr|A0R2L4|A0R2L4_MYCS2 Base excision DNA repair protein, HhH-GPD family protein OS=Mycobacterium smegmatis (strain ATCC 700084 / mc(2)155) OX=246196 GN=MSMEG_5156 PE=4 SV=1	8	43	20.891	46.587	46	3546000	4601800	11416000	133440	0	54533	4518200	2886900	1840500	954350	804570	2332000
A0QU18	tr|A0QU18|A0QU18_MYCS2 Monoxygenase OS=Mycobacterium smegmatis (strain ATCC 700084 / mc(2)155) OX=246196 GN=MSMEG_2045 PE=3 SV=1	7	21.4	49.542	46.57	57	2329300	2060000	2693400	59470	27716	58745	12061	0	5221	773910	1107900	1233800
A0R3S0	tr|A0R3S0|A0R3S0_MYCS2 Sugar ABC transporter permease protein OS=Mycobacterium smegmatis (strain ATCC 700084 / mc(2)155) OX=246196 GN=MSMEG_5573 PE=3 SV=1	1	4.4	35.393	46.474	31	363750	2862000	2697100	1897900	2775500	906330	3907800	2247400	2264600	36640	149200	26792
A0QVK0	tr|A0QVK0|A0QVK0_MYCS2 Protocatechuate 3,4-dioxygenase, beta subunit OS=Mycobacterium smegmatis (strain ATCC 700084 / mc(2)155) OX=246196 GN=pcaH PE=3 SV=1	6	30.6	28.337	46.439	38	3892100	3252600	2790700	283860	264260	240450	327840	624200	237720	1246100	1184600	1333200
A0QNZ8	tr|A0QNZ8|A0QNZ8_MYCS2 Secreted protein OS=Mycobacterium smegmatis (strain ATCC 700084 / mc(2)155) OX=246196 GN=MSMEG_0221 PE=4 SV=1	7	42	33.584	46.423	14	302340	731640	285870	663880	823450	513390	910280	588930	583800	17477	57095	34621
A0QT41	tr|A0QT41|A0QT41_MYCS2 Amidohydrolase OS=Mycobacterium smegmatis (strain ATCC 700084 / mc(2)155) OX=246196 GN=MSMEG_1703 PE=4 SV=1	7	25.4	41.25	46.385	23	991020	1499600	2089300	0	7092	37330	63498	66873	0	288890	551070	665050
A0QVR8	tr|A0QVR8|A0QVR8_MYCS2 Hydrolase OS=Mycobacterium smegmatis (strain ATCC 700084 / mc(2)155) OX=246196 GN=MSMEG_2669 PE=4 SV=1	10	53.8	26.668	46.355	59	12427000	8473100	20658000	32750	55795	233770	5172.4	0	0	2584200	3533500	7604700
A0QWZ6	tr|A0QWZ6|A0QWZ6_MYCS2 ABC transporter, ATP-binding subunit OS=Mycobacterium smegmatis (strain ATCC 700084 / mc(2)155) OX=246196 GN=MSMEG_3119 PE=4 SV=1	7	33.5	34.494	46.107	64	369470	408290	220940	1462700	1265900	2463700	673450	762230	584750	49753	33645	19443
A0R6J4	tr|A0R6J4|A0R6J4_MYCS2 Integral membrane protein OS=Mycobacterium smegmatis (strain ATCC 700084 / mc(2)155) OX=246196 GN=MSMEG_6570 PE=4 SV=1	6	14.4	50.645	46.047	55	139110	417770	935130	1252600	1696700	381170	1662800	1347300	784650	20298	12128	12310
A0QR90	tr|A0QR90|A0QR90_MYCS2 Probable transcriptional regulatory protein OS=Mycobacterium smegmatis (strain ATCC 700084 / mc(2)155) OX=246196 GN=MSMEG_1029 PE=4 SV=1	7	31	27.624	45.981	66	2757300	6499200	8566300	2278100	1586700	3355900	3663900	2010100	1858700	666100	1003800	902460
A0QPY7	tr|A0QPY7|A0QPY7_MYCS2 Xanthine/uracil permease OS=Mycobacterium smegmatis (strain ATCC 700084 / mc(2)155) OX=246196 GN=MSMEG_0564 PE=3 SV=1	1	2.8	48.202	45.91	23	939060	777630	1262400	789370	1498800	864320	1170700	934870	733550	0	0	0
A0R234	tr|A0R234|A0R234_MYCS2 Oxidoreductase OS=Mycobacterium smegmatis (strain ATCC 700084 / mc(2)155) OX=246196 GN=MSMEG_4971 PE=4 SV=1	4	19.1	34.993	45.862	37	3478000	4056200	4441300	0	45311	105320	0	17649	16361	1047400	1531600	2457300
A0R1D9	tr|A0R1D9|A0R1D9_MYCS2 Carboxyl transferase domain protein OS=Mycobacterium smegmatis (strain ATCC 700084 / mc(2)155) OX=246196 GN=MSMEG_4717 PE=3 SV=1	7	17	54.754	45.847	37	2108700	2772700	3814900	46366	14279	118760	40698	26766	3582.7	681990	1628600	2181200
A0R421	tr|A0R421|A0R421_MYCS2 citrate synthase (unknown stereospecificity) OS=Mycobacterium smegmatis (strain ATCC 700084 / mc(2)155) OX=246196 GN=MSMEG_5676 PE=3 SV=1	12	29.4	40.333	45.845	81	7118700	12157000	14360000	61256	102890	410750	155380	68667	28188	2546600	3546000	4638400
A0QVZ0	tr|A0QVZ0|A0QVZ0_MYCS2 Conserved hypothetical alanine and leucine rich protein OS=Mycobacterium smegmatis (strain ATCC 700084 / mc(2)155) OX=246196 GN=MSMEG_2746 PE=4 SV=1	6	20.4	38.286	45.759	35	1077200	2304400	2825200	39527	23163	61332	20695	23819	16981	491230	1251900	1572100
A0QT43	tr|A0QT43|A0QT43_MYCS2 D-xylose transport ATP-binding protein XylG OS=Mycobacterium smegmatis (strain ATCC 700084 / mc(2)155) OX=246196 GN=MSMEG_1705 PE=4 SV=1	11	22.4	55.661	45.689	61	6689.5	334680	911450	1453900	1217500	2333900	355770	158530	221250	25209	7172.8	15759
A0QNM2	sp|A0QNM2|Y095_MYCS2 Putative S-adenosyl-L-methionine-dependent methyltransferase MSMEG_0095/MSMEI_0092 OS=Mycobacterium smegmatis (strain ATCC 700084 / mc(2)155) OX=246196 GN=MSMEG_0095 PE=3 SV=1	10	29.3	34.556	45.604	73	6245900	7638100	12676000	56234	25818	181620	0	0	0	1709900	2801600	3645800
A0QSK9	tr|A0QSK9|A0QSK9_MYCS2 histidine kinase OS=Mycobacterium smegmatis (strain ATCC 700084 / mc(2)155) OX=246196 GN=MSMEG_1515 PE=4 SV=1	10	19.4	54.337	45.523	58	910900	3649500	4435600	1225400	579310	933800	0	10873	3065.7	395880	1199000	961340
A0QNJ6	sp|A0QNJ6|ESXA_MYCS2 ESAT-6-like protein EsxA OS=Mycobacterium smegmatis (strain ATCC 700084 / mc(2)155) OX=246196 GN=esxA PE=1 SV=1	1	25.3	9.7375	45.52	47	11513000	19228000	26262000	1473700	1718500	2219200	190700	231420	171300	12076000	23965000	25170000
A0R2S3	tr|A0R2S3|A0R2S3_MYCS2 Deazaflavin-dependent nitroreductase family protein OS=Mycobacterium smegmatis (strain ATCC 700084 / mc(2)155) OX=246196 GN=MSMEG_5215 PE=3 SV=1	6	43.3	18.553	45.504	19	74489	557160	624830	1269800	697040	1990900	299760	71356	180310	23614	91220	50116
A0QVK3	tr|A0QVK3|A0QVK3_MYCS2 4-carboxymuconolactone decarboxylase OS=Mycobacterium smegmatis (strain ATCC 700084 / mc(2)155) OX=246196 GN=pcaC PE=4 SV=1	4	32.8	14.79	45.493	22	1229700	1488900	3404000	130970	134320	218590	48128	45960	13668	277180	359640	477120
A0QQ18	tr|A0QQ18|A0QQ18_MYCS2 Glycolate oxidase OS=Mycobacterium smegmatis (strain ATCC 700084 / mc(2)155) OX=246196 GN=MSMEG_0595 PE=4 SV=1	7	29.4	26.224	45.463	56	572270	3722600	9129500	1449200	2109200	3345300	2160400	1991300	1023600	188580	304300	372450
O68956	sp|O68956|GLMS_MYCS2 Glutamine--fructose-6-phosphate aminotransferase [isomerizing] OS=Mycobacterium smegmatis (strain ATCC 700084 / mc(2)155) OX=246196 GN=glmS PE=3 SV=3	11	22.1	67.902	45.459	82	1320400	1906600	2833800	431970	373360	1454000	511560	283990	269830	519080	826400	1100300
A0QWU1	tr|A0QWU1|A0QWU1_MYCS2 LemA protein OS=Mycobacterium smegmatis (strain ATCC 700084 / mc(2)155) OX=246196 GN=MSMEG_3063 PE=3 SV=1	2	15.2	19.062	45.444	20	1617500	16483	3075200	1149300	2048100	3752900	5140000	2369600	3071500	0	0	0
A0R4B5	tr|A0R4B5|A0R4B5_MYCS2 tRNA-dihydrouridine synthase OS=Mycobacterium smegmatis (strain ATCC 700084 / mc(2)155) OX=246196 GN=MSMEG_5774 PE=3 SV=1	5	16.5	41.699	45.279	25	1430000	1603000	4330300	0	0	173670	15182	28318	48652	607390	758960	1636600
A0R569	tr|A0R569|A0R569_MYCS2 Antibiotic biosynthesis monooxygenase domain protein OS=Mycobacterium smegmatis (strain ATCC 700084 / mc(2)155) OX=246196 GN=MSMEG_6086 PE=4 SV=1	3	63.8	11.437	45.239	111	12079000	10703000	11328000	63015	85771	31796	0	0	0	3250800	5015300	4331500
A0R149	sp|A0R149|OBG_MYCS2 GTPase Obg OS=Mycobacterium smegmatis (strain ATCC 700084 / mc(2)155) OX=246196 GN=obg PE=3 SV=1	10	22.5	51.26	45.229	56	516130	1891000	1695800	54674	187390	78615	2588000	939730	2281300	226480	456230	219080
A0R4H6	tr|A0R4H6|A0R4H6_MYCS2 Glutathione peroxidase OS=Mycobacterium smegmatis (strain ATCC 700084 / mc(2)155) OX=246196 GN=MSMEG_5837 PE=3 SV=1	5	42.2	17.203	44.996	76	5156700	6658800	9045500	9538	47377	150720	0	0	0	1723200	2924000	4051500
A0QZ26	tr|A0QZ26|A0QZ26_MYCS2 Cobalamin biosynthesis protein cobIJ OS=Mycobacterium smegmatis (strain ATCC 700084 / mc(2)155) OX=246196 GN=MSMEG_3873 PE=3 SV=1	10	26.6	54.004	44.945	38	1676500	1497000	2938400	195390	158370	181390	118240	75425	11007	355440	494160	424930
A0QUN9	tr|A0QUN9|A0QUN9_MYCS2 Hydrogenase expression/formation protein HypD OS=Mycobacterium smegmatis (strain ATCC 700084 / mc(2)155) OX=246196 GN=hypD PE=3 SV=1	8	27.2	39.817	44.918	120	2404000	4212800	9956200	1337600	517430	1119900	1218200	1095500	536960	777330	1197100	2662600
A0QWT4	tr|A0QWT4|A0QWT4_MYCS2 ABC transporter ATP-binding protein OS=Mycobacterium smegmatis (strain ATCC 700084 / mc(2)155) OX=246196 GN=MSMEG_3056 PE=4 SV=1	8	29.3	35.699	44.889	56	525900	1443000	1074300	1704200	1841400	2592800	1846900	1201500	994280	84287	28938	60192
A0R143	tr|A0R143|A0R143_MYCS2 Glutamine-dependent NAD(+) synthetase OS=Mycobacterium smegmatis (strain ATCC 700084 / mc(2)155) OX=246196 GN=nadE PE=3 SV=1	10	15.1	75.1	44.665	35	1336200	1710500	2314100	0	0	0	1612.7	50580	28152	546050	739320	1014500
A0QPW2	tr|A0QPW2|A0QPW2_MYCS2 Transcriptional regulator, Crp/Fnr family protein OS=Mycobacterium smegmatis (strain ATCC 700084 / mc(2)155) OX=246196 GN=MSMEG_0539 PE=4 SV=1	9	60.7	24.858	44.599	39	619440	4630700	9312100	79678	36688	6549.3	557370	210500	65519	975830	1699200	2248400
A0QYQ0	tr|A0QYQ0|A0QYQ0_MYCS2 Cytidylate kinase OS=Mycobacterium smegmatis (strain ATCC 700084 / mc(2)155) OX=246196 GN=cmk PE=1 SV=1	6	26.3	23.536	44.523	59	3948000	3949900	8373600	118900	101990	103150	0	0	0	807030	1180800	1478400
A0QUX9	tr|A0QUX9|A0QUX9_MYCS2 NAD(P)H:quinone oxidoreductase, type IV OS=Mycobacterium smegmatis (strain ATCC 700084 / mc(2)155) OX=246196 GN=wrbA PE=3 SV=1	4	29.6	21.52	44.296	9	1160100	2463700	3898700	9370.7	0	303040	0	283120	6728.3	529650	835520	1176100
A0QX60	tr|A0QX60|A0QX60_MYCS2 L-threonine dehydratase OS=Mycobacterium smegmatis (strain ATCC 700084 / mc(2)155) OX=246196 GN=ilvA PE=3 SV=1	8	22.3	45.361	44.233	28	1858600	3143500	6116400	25471	36900	156720	0	29743	3818.1	753070	1360200	1727600
A0QV23	tr|A0QV23|A0QV23_MYCS2 OsmC-like protein OS=Mycobacterium smegmatis (strain ATCC 700084 / mc(2)155) OX=246196 GN=MSMEG_2421 PE=4 SV=1	7	48.9	15.154	44.192	59	4770600	8510000	19102000	170580	33387	313680	177020	20108	76686	1164900	2946500	3374600
A0QTK4	sp|A0QTK4|LPQB_MYCS2 Lipoprotein LpqB OS=Mycobacterium smegmatis (strain ATCC 700084 / mc(2)155) OX=246196 GN=lpqB PE=3 SV=1	7	17.8	61.397	44.165	53	390300	644910	680120	713880	889460	491180	14404000	5067000	7384300	83230	47377	26669
A0R6L8	tr|A0R6L8|A0R6L8_MYCS2 Amino acid ABC transporter, permease protein, 3-TM region, His/Glu/Gln/Arg/opine OS=Mycobacterium smegmatis (strain ATCC 700084 / mc(2)155) OX=246196 GN=MSMEG_6594 PE=3 SV=1	2	8.8	31.938	44.07	14	140840	332160	598800	393140	454980	208440	1115500	345940	492750	0	30495	17811
A0QWF7	tr|A0QWF7|A0QWF7_MYCS2 Glycine betaine/carnitine/choline transport ATP-binding protein opuCA OS=Mycobacterium smegmatis (strain ATCC 700084 / mc(2)155) OX=246196 GN=MSMEG_2926 PE=3 SV=1	8	31.7	43.397	44.051	21	479410	208400	48192	1859000	1316600	370790	914610	648220	68472	0	0	0
A0QVR0	tr|A0QVR0|A0QVR0_MYCS2 DUF306 domain-containing protein OS=Mycobacterium smegmatis (strain ATCC 700084 / mc(2)155) OX=246196 GN=MSMEG_2661 PE=4 SV=1	5	25.7	26.639	43.982	21	22672	859580	675550	2377300	1439000	661400	567770	278720	496010	10465	21222	61551
A0QRD2	tr|A0QRD2|A0QRD2_MYCS2 Oxidoreductase, short-chain dehydrogenase/reductase family protein OS=Mycobacterium smegmatis (strain ATCC 700084 / mc(2)155) OX=246196 GN=MSMEG_1073 PE=3 SV=1	6	19.1	32.474	43.955	54	927990	2013300	6120600	4627100	4716800	6904300	1812200	1663400	1358100	196030	254180	147000
A0R3E3	tr|A0R3E3|A0R3E3_MYCS2 Glutamate dehydrogenase OS=Mycobacterium smegmatis (strain ATCC 700084 / mc(2)155) OX=246196 GN=MSMEG_5442 PE=3 SV=1	5	15.8	48.594	43.917	58	1838600	2645400	3332400	42739	19316	34961	6764.3	26878	0	678080	776490	1310500
A0QR04	tr|A0QR04|A0QR04_MYCS2 Ppx/GppA phosphatase family protein OS=Mycobacterium smegmatis (strain ATCC 700084 / mc(2)155) OX=246196 GN=MSMEG_0939 PE=4 SV=1	7	21.6	33.411	43.904	56	689390	2320800	3561300	802070	1180600	1789000	1717700	948910	1070800	615590	782140	859070
A0R6K9	tr|A0R6K9|A0R6K9_MYCS2 Acyl-CoA dehydrogenase OS=Mycobacterium smegmatis (strain ATCC 700084 / mc(2)155) OX=246196 GN=MSMEG_6585 PE=3 SV=1	7	22	44.153	43.892	40	1786600	4929400	7587700	331390	18109	13552	0	0	0	666530	1370000	1641200
A0QR39	tr|A0QR39|A0QR39_MYCS2 CobQ/CobB/MinD/ParA nucleotide binding domain-containing protein OS=Mycobacterium smegmatis (strain ATCC 700084 / mc(2)155) OX=246196 GN=MSMEG_0975 PE=4 SV=1	12	28.7	46.785	43.856	28	266630	1060700	1214900	2328300	1072600	1475000	1137800	499650	778060	45170	154800	136120
A0R2V8	tr|A0R2V8|A0R2V8_MYCS2 CalR9 protein OS=Mycobacterium smegmatis (strain ATCC 700084 / mc(2)155) OX=246196 GN=MSMEG_5250 PE=4 SV=1	7	19.2	46.922	43.799	56	2147300	1825100	2408000	311210	168260	93298	4535.2	79590	11878	574020	746310	992060
A0QSZ5	tr|A0QSZ5|A0QSZ5_MYCS2 Exodeoxyribonuclease III OS=Mycobacterium smegmatis (strain ATCC 700084 / mc(2)155) OX=246196 GN=xth PE=3 SV=1	5	22	30.137	43.74	55	1593000	5321100	6243800	111630	120230	148550	504770	580200	481760	783930	1658200	1901500
A0QWH2	tr|A0QWH2|A0QWH2_MYCS2 NAD dependent epimerase/dehydratase family protein OS=Mycobacterium smegmatis (strain ATCC 700084 / mc(2)155) OX=246196 GN=MSMEG_2941 PE=4 SV=1	5	34.7	22.193	43.702	33	2946300	2759500	3744100	23082	0	46462	0	0	0	659640	975400	1379700
A0QZA6	tr|A0QZA6|A0QZA6_MYCS2 Homotrimeric NAD(P)H:flavin mononucleotide oxidoreductase OS=Mycobacterium smegmatis (strain ATCC 700084 / mc(2)155) OX=246196 GN=MSMEG_3955 PE=4 SV=1	6	22.8	36.069	43.667	43	660250	2647300	11038000	54845	11464	19700	248730	131370	161780	284180	712670	1460500
A0QUX5	tr|A0QUX5|A0QUX5_MYCS2 Low molecular weight protein antigen 6 OS=Mycobacterium smegmatis (strain ATCC 700084 / mc(2)155) OX=246196 GN=MSMEG_2371 PE=4 SV=1	5	46.5	13.791	43.558	26	4890500	6433700	2396100	2847200	6117800	5729200	10302000	6347200	7290600	476390	1068200	1569300
A0QVI4	tr|A0QVI4|A0QVI4_MYCS2 DUF1707 domain-containing protein OS=Mycobacterium smegmatis (strain ATCC 700084 / mc(2)155) OX=246196 GN=MSMEG_2585 PE=4 SV=1	5	25.6	20.906	43.459	33	0	622680	648040	1808300	1078600	1684000	429430	357230	530370	0	9246.5	0
A0QUG2	tr|A0QUG2|A0QUG2_MYCS2 FAD-dependent oxidoreductase 2 FAD binding domain-containing protein OS=Mycobacterium smegmatis (strain ATCC 700084 / mc(2)155) OX=246196 GN=MSMEG_2197 PE=4 SV=1	5	17.8	29.302	43.298	28	2344300	3307800	4689600	127050	117740	386530	2646500	1580800	1867700	633610	1185400	1281100
A0QQC2	tr|A0QQC2|A0QQC2_MYCS2 Mycothiol-dependent maleylpyruvate isomerase metal-binding domain-containing protein OS=Mycobacterium smegmatis (strain ATCC 700084 / mc(2)155) OX=246196 GN=MSMEG_0703 PE=4 SV=1	5	28	22.433	43.231	33	1454800	2104500	3602400	1273300	623040	871550	860170	117690	159930	523940	734400	1143500
A0QSM2	tr|A0QSM2|A0QSM2_MYCS2 Cutinase OS=Mycobacterium smegmatis (strain ATCC 700084 / mc(2)155) OX=246196 GN=MSMEG_1528 PE=3 SV=1	5	25.9	22.43	43.158	33	2042900	1742400	2567900	1508300	1712700	2959200	5934.5	9586.7	29952	534390	1379800	1545400
A0R0Q4	tr|A0R0Q4|A0R0Q4_MYCS2 Cobalt transport protein OS=Mycobacterium smegmatis (strain ATCC 700084 / mc(2)155) OX=246196 GN=MSMEG_4469 PE=4 SV=1	2	9.3	30.11	43.091	19	0	402330	1093400	1367800	1300900	741290	901020	1287300	828730	4686.8	25536	0
A0QXX3	tr|A0QXX3|A0QXX3_MYCS2 DoxD family protein/pyridine nucleotide-disulfide oxidoreductase OS=Mycobacterium smegmatis (strain ATCC 700084 / mc(2)155) OX=246196 GN=MSMEG_3457 PE=4 SV=1	14	37.3	49.993	43.049	63	233710	578030	1219700	157550	333240	636520	1521900	1097200	1079600	46625	193050	73457
A0R082	sp|A0R082|GLNE_MYCS2 Bifunctional glutamine synthetase adenylyltransferase/adenylyl-removing enzyme OS=Mycobacterium smegmatis (strain ATCC 700084 / mc(2)155) OX=246196 GN=glnE PE=3 SV=1	16	18.2	109.4	43.025	57	516780	1293400	1444200	158590	108760	281350	791480	534580	693430	189680	337100	408570
A0QNG3	sp|A0QNG3|PBPA_MYCS2 Peptidoglycan D,D-transpeptidase PbpA OS=Mycobacterium smegmatis (strain ATCC 700084 / mc(2)155) OX=246196 GN=pbpA PE=3 SV=1	8	21.6	51.331	42.845	54	437640	202460	608770	1160300	1206700	1504100	1743700	909720	941430	25906	44436	0
A0R0T9	sp|A0R0T9|HRCA_MYCS2 Heat-inducible transcription repressor HrcA OS=Mycobacterium smegmatis (strain ATCC 700084 / mc(2)155) OX=246196 GN=hrcA PE=1 SV=1	14	46.9	36.747	42.735	64	1247300	2663300	4554300	584480	628390	942140	959930	2726500	1468600	351100	607780	765380
A0R239	tr|A0R239|A0R239_MYCS2 Isochorismatase hydrolase OS=Mycobacterium smegmatis (strain ATCC 700084 / mc(2)155) OX=246196 GN=MSMEG_4976 PE=4 SV=1	4	33.3	20.699	42.688	51	5577800	6473900	6799700	123330	84197	143490	66235	99347	37959	1828400	2546400	3063000
A0R130	tr|A0R130|A0R130_MYCS2 Secreted protein OS=Mycobacterium smegmatis (strain ATCC 700084 / mc(2)155) OX=246196 GN=MSMEG_4599 PE=4 SV=1	8	30.4	33.979	42.547	46	2628900	631540	1741200	1347600	1503000	2618700	1365500	648680	1070400	518080	0	335870
A0QX63	tr|A0QX63|A0QX63_MYCS2 Acyltransferase domain protein OS=Mycobacterium smegmatis (strain ATCC 700084 / mc(2)155) OX=246196 GN=MSMEG_3187 PE=4 SV=1	8	14.2	79.562	42.537	39	271270	153500	413560	716660	1067000	478690	876150	467060	317280	27610	14513	0
A0R0P9	tr|A0R0P9|A0R0P9_MYCS2 Modulator of DNA gyrase OS=Mycobacterium smegmatis (strain ATCC 700084 / mc(2)155) OX=246196 GN=MSMEG_4464 PE=3 SV=1	9	25	54.511	42.477	40	2433600	2379800	3073700	30949	15792	9016.9	6939.6	14746	5764.4	678080	994960	1275100
A0R0H1	tr|A0R0H1|A0R0H1_MYCS2 peptidoglycan glycosyltransferase OS=Mycobacterium smegmatis (strain ATCC 700084 / mc(2)155) OX=246196 GN=MSMEG_4384 PE=4 SV=1	2	2.6	84.545	42.264	16	0	0	387200	462770	424930	396600	708290	304820	417650	0	0	0
A0R2I7	sp|A0R2I7|MSHB_MYCS2 1D-myo-inositol 2-acetamido-2-deoxy-alpha-D-glucopyranoside deacetylase OS=Mycobacterium smegmatis (strain ATCC 700084 / mc(2)155) OX=246196 GN=mshB PE=3 SV=1	3	15.2	30.819	42.17	29	1804500	4094300	8462400	0	0	48653	73463	0	0	552250	1106600	1337800
A0R7H2	tr|A0R7H2|A0R7H2_MYCS2 Transcriptional regulatory protein OS=Mycobacterium smegmatis (strain ATCC 700084 / mc(2)155) OX=246196 GN=MSMEG_6913 PE=4 SV=1	7	38	18.292	42.024	34	651220	2757800	3774200	801020	634170	678820	1223000	995200	846790	359610	716930	779490
A0QZN1	tr|A0QZN1|A0QZN1_MYCS2 Major facilitator superfamily protein OS=Mycobacterium smegmatis (strain ATCC 700084 / mc(2)155) OX=246196 GN=MSMEG_4087 PE=4 SV=1	3	7.2	50.551	41.722	12	287350	27568	70246	565570	253140	323240	255720	231310	123160	13007	0	0
A0R071	tr|A0R071|A0R071_MYCS2 Oxidoreductase OS=Mycobacterium smegmatis (strain ATCC 700084 / mc(2)155) OX=246196 GN=MSMEG_4282 PE=4 SV=1	4	33	13.43	41.707	49	1495400	2535600	2939600	4502000	4672100	10425000	3151600	2406500	2430800	225010	350410	329500
A0R156	tr|A0R156|A0R156_MYCS2 DUF937 domain-containing protein OS=Mycobacterium smegmatis (strain ATCC 700084 / mc(2)155) OX=246196 GN=MSMEG_4631 PE=4 SV=1	2	15.2	19.914	41.689	30	8861100	10216000	15205000	4323600	1623700	51814	802930	853660	1058500	2590700	4747600	5969700
A0QTG6	tr|A0QTG6|A0QTG6_MYCS2 Phosphomannomutase/phosphoglucomutase OS=Mycobacterium smegmatis (strain ATCC 700084 / mc(2)155) OX=246196 GN=MSMEG_1834 PE=3 SV=1	7	19.1	49.504	41.688	84	2176500	7584300	15884000	220700	225370	332320	0	2528.5	2290.5	920710	1753600	2169300
A0QRB0	tr|A0QRB0|A0QRB0_MYCS2 Immunogenic protein MPB64/MPT64 OS=Mycobacterium smegmatis (strain ATCC 700084 / mc(2)155) OX=246196 GN=MSMEG_1051 PE=4 SV=1	6	27	24.738	41.584	31	4612400	7408300	7594300	386290	405750	769900	11769	61604	0	1405300	1885900	2925300
A0R101	tr|A0R101|A0R101_MYCS2 Circularly permuted ATPgrasp domain-containing protein OS=Mycobacterium smegmatis (strain ATCC 700084 / mc(2)155) OX=246196 GN=MSMEG_4570 PE=4 SV=1	13	24.2	59.717	41.379	34	174860	448240	613370	1139500	834730	1757100	43848	11368	12279	12362	122470	128390
A0QVD5	tr|A0QVD5|A0QVD5_MYCS2 3-oxoacyl-[acyl-carrier-protein] reductase OS=Mycobacterium smegmatis (strain ATCC 700084 / mc(2)155) OX=246196 GN=MSMEG_2536 PE=1 SV=1	4	19.9	26.852	41.315	18	1509400	2424600	3597200	16659	0	0	0	104400	32409	477580	952130	683420
A0QYE3	tr|A0QYE3|A0QYE3_MYCS2 ComA operon protein 2 OS=Mycobacterium smegmatis (strain ATCC 700084 / mc(2)155) OX=246196 GN=MSMEG_3628 PE=4 SV=1	2	29.8	13.945	41.286	31	21973000	23739000	33645000	344460	275420	545180	0	0	0	6377000	7459500	12790000
A0QU93	tr|A0QU93|A0QU93_MYCS2 Dihydroxyacetone kinase, DhaK subunit OS=Mycobacterium smegmatis (strain ATCC 700084 / mc(2)155) OX=246196 GN=dhaK PE=4 SV=1	9	27.7	34.58	41.218	91	7571800	17985000	21726000	916770	1029800	201220	28872	138720	20092	3423900	5882900	6296900
A0QVX5	sp|A0QVX5|MIAB_MYCS2 tRNA-2-methylthio-N(6)-dimethylallyladenosine synthase OS=Mycobacterium smegmatis (strain ATCC 700084 / mc(2)155) OX=246196 GN=miaB PE=3 SV=1	12	23	55.516	41.216	88	3070700	5643000	7624200	596440	635670	682570	135980	181750	53692	1104600	1461200	2222500
A0QWG6	sp|A0QWG6|PIMA_MYCS2 Phosphatidyl-myo-inositol mannosyltransferase OS=Mycobacterium smegmatis (strain ATCC 700084 / mc(2)155) OX=246196 GN=pimA PE=1 SV=1	3	11.7	41.22	41.2	4	66885	528470	623880	23193	0	0	248520	83552	163620	60482	150900	191170
A0R649	tr|A0R649|A0R649_MYCS2 Probable conserved transmembrane protein OS=Mycobacterium smegmatis (strain ATCC 700084 / mc(2)155) OX=246196 GN=MSMEG_6424 PE=4 SV=1	7	23.6	42.206	41.096	57	2344000	2730400	3312600	3780000	3207500	4229400	2983300	1546000	2062100	295570	307210	225190
A0QNT5	tr|A0QNT5|A0QNT5_MYCS2 Oxalyl-CoA decarboxylase OS=Mycobacterium smegmatis (strain ATCC 700084 / mc(2)155) OX=246196 GN=MSMEG_0157 PE=3 SV=1	10	17.7	60.776	41.091	39	1647400	2847800	2964200	0	17613	3271.9	0	6052.6	0	554870	1307600	1252500
A0QRX0	tr|A0QRX0|A0QRX0_MYCS2 Nudix hydrolase OS=Mycobacterium smegmatis (strain ATCC 700084 / mc(2)155) OX=246196 GN=MSMEG_1268 PE=4 SV=1	6	38.7	24.36	40.921	20	497210	490260	1234500	930260	615470	1127000	2159500	1540300	874370	152450	121650	162660
A0QSZ6	tr|A0QSZ6|A0QSZ6_MYCS2 Tryptophan--tRNA ligase OS=Mycobacterium smegmatis (strain ATCC 700084 / mc(2)155) OX=246196 GN=trpS PE=3 SV=1	7	33.4	36.809	40.655	32	1288800	3042600	5201600	5261.5	15841	41631	10750	19387	28694	589190	856910	1067300
A0QNY9	tr|A0QNY9|A0QNY9_MYCS2 Lyase OS=Mycobacterium smegmatis (strain ATCC 700084 / mc(2)155) OX=246196 GN=MSMEG_0212 PE=4 SV=1	2	31.7	15.3	40.611	13	1195800	1086400	1602900	50528	21608	0	0	0	0	311790	768080	1027100
A0QRU5	tr|A0QRU5|A0QRU5_MYCS2 Cysteine desulfurase IscS OS=Mycobacterium smegmatis (strain ATCC 700084 / mc(2)155) OX=246196 GN=iscS PE=4 SV=1	9	29	39.345	40.498	69	3718300	8408000	8111500	191450	183050	270050	171040	401140	165830	888160	2172000	3052300
A4ZHT6	sp|A4ZHT6|MSHD_MYCS2 Mycothiol acetyltransferase OS=Mycobacterium smegmatis (strain ATCC 700084 / mc(2)155) OX=246196 GN=mshD PE=3 SV=1	4	21.7	31.896	40.492	19	921980	1304000	2171900	0	5270.9	215390	0	0	0	332120	639920	622350
A0QS79	tr|A0QS79|A0QS79_MYCS2 MmpS5 protein OS=Mycobacterium smegmatis (strain ATCC 700084 / mc(2)155) OX=246196 GN=MSMEG_1381 PE=3 SV=1	3	26.1	14.895	40.46	21	551440	342090	990220	1666500	2041500	1191200	2663000	1733300	1024100	52485	0	0
A0QRG4	tr|A0QRG4|A0QRG4_MYCS2 Hydrolase, alpha/beta fold family protein OS=Mycobacterium smegmatis (strain ATCC 700084 / mc(2)155) OX=246196 GN=MSMEG_1108 PE=4 SV=1	8	22.3	32.15	40.433	47	3910100	5677700	5486200	52970	30831	0	0	42694	16256	946560	1557100	1895300
A0R6D9	sp|A0R6D9|MAK_MYCS2 Maltokinase OS=Mycobacterium smegmatis (strain ATCC 700084 / mc(2)155) OX=246196 GN=mak PE=1 SV=1	8	18.4	48.8	40.233	49	3323300	3713800	5110300	11547	11950	67145	1516.5	119690	15626	834780	1034800	1425200
A0QVQ2	tr|A0QVQ2|A0QVQ2_MYCS2 Riboflavin biosynthesis protein OS=Mycobacterium smegmatis (strain ATCC 700084 / mc(2)155) OX=246196 GN=ribF PE=3 SV=1	3	11.1	35.722	40.166	23	528670	1802600	6675300	159700	131030	19023	20263	11618	0	168900	298300	345640
A0QY89	tr|A0QY89|A0QY89_MYCS2 TPR domain protein OS=Mycobacterium smegmatis (strain ATCC 700084 / mc(2)155) OX=246196 GN=MSMEG_3574 PE=4 SV=1	12	23.1	58.765	40.144	71	1793600	4638100	7712100	0	19341	35751	0	85172	17253	691080	1386300	1837300
A0R5Z1	tr|A0R5Z1|A0R5Z1_MYCS2 O-antigen export system, ATP-binding protein OS=Mycobacterium smegmatis (strain ATCC 700084 / mc(2)155) OX=246196 GN=MSMEG_6366 PE=3 SV=1	11	49.8	29.41	40.119	68	1501600	3464200	2414800	507340	445820	1305100	1046600	823630	764280	256100	470860	387720
A0R4P2	tr|A0R4P2|A0R4P2_MYCS2 Ferredoxin OS=Mycobacterium smegmatis (strain ATCC 700084 / mc(2)155) OX=246196 GN=MSMEG_5904 PE=4 SV=1	1	33.3	6.9757	40.097	13	3324300	3128400	3050000	0	0	0	0	0	0	1281000	1578600	1814700
A0R6J9	tr|A0R6J9|A0R6J9_MYCS2 Beta-lactamase OS=Mycobacterium smegmatis (strain ATCC 700084 / mc(2)155) OX=246196 GN=MSMEG_6575 PE=4 SV=1	4	14.7	44.632	40.079	13	897350	826660	1107400	340180	148410	65345	295440	48406	154390	159470	238760	211290
A0R403	tr|A0R403|A0R403_MYCS2 Epoxide hydrolase OS=Mycobacterium smegmatis (strain ATCC 700084 / mc(2)155) OX=246196 GN=MSMEG_5658 PE=3 SV=1	7	25.7	41.964	39.824	24	393580	1154000	1589000	0	0	0	0	0	4364.5	191110	667940	723160
A0QVL7	tr|A0QVL7|A0QVL7_MYCS2 Uroporphyrin-III C-methyltransferase OS=Mycobacterium smegmatis (strain ATCC 700084 / mc(2)155) OX=246196 GN=cobA PE=3 SV=1	8	37.6	42.097	39.765	45	4283000	5945000	8258600	82498	163580	64581	225340	140480	23622	1446600	2561000	3218700
A0R3Y4	tr|A0R3Y4|A0R3Y4_MYCS2 Metallo-beta-lactamase family protein OS=Mycobacterium smegmatis (strain ATCC 700084 / mc(2)155) OX=246196 GN=MSMEG_5638 PE=4 SV=1	9	30.7	40.602	39.681	67	931050	1443500	1821700	845980	1085600	1271900	1215600	1100300	1078400	107690	169810	324900
A0R703	tr|A0R703|A0R703_MYCS2 Hydrolase, carbon-nitrogen family protein OS=Mycobacterium smegmatis (strain ATCC 700084 / mc(2)155) OX=246196 GN=MSMEG_6733 PE=4 SV=1	1	6.5	27.813	39.554	15	775490	858110	742590	27666	8594.8	6758.1	0	0	0	197720	288260	363080
A0QUY6	tr|A0QUY6|A0QUY6_MYCS2 5-carboxymethyl-2-hydroxymuconate delta-isomerase OS=Mycobacterium smegmatis (strain ATCC 700084 / mc(2)155) OX=246196 GN=MSMEG_2382 PE=1 SV=1	7	35.5	27.649	39.541	94	58414000	79754000	98575000	865760	385580	819560	207770	121320	103890	22687000	35178000	38235000
A0QWS4	tr|A0QWS4|A0QWS4_MYCS2 Carbamoyl-phosphate synthase small chain OS=Mycobacterium smegmatis (strain ATCC 700084 / mc(2)155) OX=246196 GN=carA PE=3 SV=1	3	9.9	40.62	39.391	60	3403500	4751800	4330400	50326	0	181510	976530	511560	432860	1571000	1790300	2455400
A0QV70	tr|A0QV70|A0QV70_MYCS2 L-carnitine dehydratase/bile acid-inducible protein F OS=Mycobacterium smegmatis (strain ATCC 700084 / mc(2)155) OX=246196 GN=MSMEG_2468 PE=4 SV=1	4	15.6	43.305	39.343	7	1711800	1180500	1409300	0	0	2339.1	0	0	0	499810	450500	660720
A0QVI3	tr|A0QVI3|A0QVI3_MYCS2 Penicillin-binding protein, putative OS=Mycobacterium smegmatis (strain ATCC 700084 / mc(2)155) OX=246196 GN=MSMEG_2584 PE=4 SV=1	2	4.8	63.261	39.332	10	0	0	0	62107	90376	176080	54928	17559	52041	0	0	0
A0R4D2	sp|A0R4D2|NB2_MYCS2 Peroxynitrite isomerase 2 OS=Mycobacterium smegmatis (strain ATCC 700084 / mc(2)155) OX=246196 GN=MSMEG_5792 PE=3 SV=1	3	21.6	23.598	39.197	39	3677900	5936000	6852400	78700	16576	254520	0	28555	0	1111200	2179500	2640100
A0R4M3	tr|A0R4M3|A0R4M3_MYCS2 Short chain dehydrogenase OS=Mycobacterium smegmatis (strain ATCC 700084 / mc(2)155) OX=246196 GN=MSMEG_5885 PE=4 SV=1	8	30.6	28.812	39.123	29	1718600	4875800	8908500	143590	166840	279650	257260	355510	151880	755980	1616900	1999400
A0QRA7	tr|A0QRA7|A0QRA7_MYCS2 Probable enoyl-CoA hydratase OS=Mycobacterium smegmatis (strain ATCC 700084 / mc(2)155) OX=246196 GN=MSMEG_1048 PE=4 SV=1	7	31.5	24.771	39.093	8	4968800	5054700	5793100	174650	71817	188000	4903.2	11899	4644.3	1075700	1675300	1873000
A0QYE9	tr|A0QYE9|A0QYE9_MYCS2 Ferric cations import ATP-binding protein FbpC OS=Mycobacterium smegmatis (strain ATCC 700084 / mc(2)155) OX=246196 GN=MSMEG_3633 PE=4 SV=1	5	13.1	36.021	39.091	28	63616	449970	528380	3159100	2327900	3367300	909480	735650	374340	0	123310	6006.5
A0QYM2	tr|A0QYM2|A0QYM2_MYCS2 Cytochrome b561 family protein OS=Mycobacterium smegmatis (strain ATCC 700084 / mc(2)155) OX=246196 GN=MSMEG_3710 PE=4 SV=1	1	8.9	20.547	39.071	2	0	591150	0	383380	0	0	190180	0	176190	0	0	0
A0QRP3	tr|A0QRP3|A0QRP3_MYCS2 Integral membrane protein OS=Mycobacterium smegmatis (strain ATCC 700084 / mc(2)155) OX=246196 GN=MSMEG_1189 PE=4 SV=1	4	9.3	58.628	39.043	49	213040	877330	1110700	3720300	3216000	3496800	942220	509610	400630	61573	69498	66631
A0QUE0	tr|A0QUE0|A0QUE0_MYCS2 Superfamily protein I DNA or RNA helicase OS=Mycobacterium smegmatis (strain ATCC 700084 / mc(2)155) OX=246196 GN=MSMEG_2174 PE=1 SV=1	11	22.8	81.198	39.028	28	620920	893270	1050800	0	25948	29177	46588	25993	18957	224330	503870	514800
A0QUH2	tr|A0QUH2|A0QUH2_MYCS2 3-oxoacyl-(Acyl-carrier-protein) reductase OS=Mycobacterium smegmatis (strain ATCC 700084 / mc(2)155) OX=246196 GN=fabG PE=4 SV=1	5	21.7	25.375	39.028	25	1433600	2677500	3327600	0	15326	72444	0	11568	0	624570	886360	1352300
A0R191	sp|A0R191|IOLG_MYCS2 Inositol 2-dehydrogenase OS=Mycobacterium smegmatis (strain ATCC 700084 / mc(2)155) OX=246196 GN=iolG PE=3 SV=1	8	28.4	36.836	38.993	61	3960000	5673600	4518100	5318.7	12244	46748	3662.3	24622	0	1546000	2155700	1933000
A0QSP5	tr|A0QSP5|A0QSP5_MYCS2 Ethanolamine permease OS=Mycobacterium smegmatis (strain ATCC 700084 / mc(2)155) OX=246196 GN=eat PE=4 SV=1	2	3.4	48.954	38.93	55	6626800	4907500	3018500	6706500	5896800	3926400	4479800	2574000	2265300	480280	386710	217110
A0R325	tr|A0R325|A0R325_MYCS2 Glutamine ABC transporter, ATP-binding protein OS=Mycobacterium smegmatis (strain ATCC 700084 / mc(2)155) OX=246196 GN=MSMEG_5316 PE=4 SV=1	6	26.5	28.098	38.843	60	78066	398190	876710	3979700	2063800	3165000	782310	667020	783990	0	0	25596
A0R2P2	tr|A0R2P2|A0R2P2_MYCS2 Alpha-methylacyl-CoA racemase, putative OS=Mycobacterium smegmatis (strain ATCC 700084 / mc(2)155) OX=246196 GN=MSMEG_5184 PE=4 SV=1	8	28.7	39.047	38.785	30	1711100	3489400	8309700	0	0	40685	0	9334.8	0	518180	1097400	3012200
A0R3P4	tr|A0R3P4|A0R3P4_MYCS2 DNA-(apurinic or apyrimidinic site) lyase OS=Mycobacterium smegmatis (strain ATCC 700084 / mc(2)155) OX=246196 GN=MSMEG_5545 PE=3 SV=1	7	26.7	30.626	38.688	44	64364	699380	1844000	198990	107600	435480	1865100	1150500	1393900	136890	161570	84715
A0R1Z7	tr|A0R1Z7|A0R1Z7_MYCS2 Corrinoid adenosyltransferase OS=Mycobacterium smegmatis (strain ATCC 700084 / mc(2)155) OX=246196 GN=MSMEG_4934 PE=3 SV=1	2	13.2	20.835	38.63	21	2122000	2265400	3036100	92566	52320	184020	25270	51217	20920	474600	579410	770820
A0QPV3	tr|A0QPV3|A0QPV3_MYCS2 Short chain dehydrogenase OS=Mycobacterium smegmatis (strain ATCC 700084 / mc(2)155) OX=246196 GN=MSMEG_0530 PE=4 SV=1	8	37.3	24.857	38.456	53	2021200	2743500	1936500	1338200	2074900	905550	6070300	7486500	4134900	565120	124840	146090
A0QXD9	sp|A0QXD9|ELTP_MYCS2 Erythritol/L-threitol-binding protein OS=Mycobacterium smegmatis (strain ATCC 700084 / mc(2)155) OX=246196 GN=eltP PE=2 SV=1	11	34.6	52.811	38.441	38	178200	450640	910580	1749700	1921000	1799000	1199000	987540	413500	245700	39273	0
A0R4Y7	tr|A0R4Y7|A0R4Y7_MYCS2 Short chain dehydrogenase OS=Mycobacterium smegmatis (strain ATCC 700084 / mc(2)155) OX=246196 GN=MSMEG_5999 PE=3 SV=1	6	28.9	30.728	38.406	22	3448900	2682600	4143700	6276.1	5971.7	0	0	0	0	1297400	730780	1426500
A0QX94	tr|A0QX94|A0QX94_MYCS2 Trp region conserved hypothetical membrane protein OS=Mycobacterium smegmatis (strain ATCC 700084 / mc(2)155) OX=246196 GN=MSMEG_3218 PE=4 SV=1	3	18.6	21.31	38.376	55	0	585260	2488800	4188300	7113900	7381300	2261400	1720900	1060700	0	0	0
A0R710	tr|A0R710|A0R710_MYCS2 1-aminocyclopropane-1-carboxylate deaminase OS=Mycobacterium smegmatis (strain ATCC 700084 / mc(2)155) OX=246196 GN=MSMEG_6740 PE=3 SV=1	8	37.1	35.857	38.135	60	2791500	7184900	11433000	165300	104600	174460	1130.1	25983	29075	1117000	2656400	2419000
A0R016	sp|A0R016|MURG_MYCS2 UDP-N-acetylglucosamine--N-acetylmuramyl-(pentapeptide) pyrophosphoryl-undecaprenol N-acetylglucosamine transferase OS=Mycobacterium smegmatis (strain ATCC 700084 / mc(2)155) OX=246196 GN=murG PE=3 SV=1	15	47.8	39.921	38.1	60	1524000	1729900	2952100	1518400	2159300	2376800	478250	314110	281900	306280	328240	305450
A0QZY0	sp|A0QZY0|MSHC_MYCS2 L-cysteine:1D-myo-inositol 2-amino-2-deoxy-alpha-D-glucopyranoside ligase OS=Mycobacterium smegmatis (strain ATCC 700084 / mc(2)155) OX=246196 GN=mshC PE=1 SV=1	11	41	45.398	37.912	22	1177800	1373400	3541900	0	1988.3	27943	0	4831.1	2091.2	346410	840990	1049800
A0R4L0	tr|A0R4L0|A0R4L0_MYCS2 histidine kinase OS=Mycobacterium smegmatis (strain ATCC 700084 / mc(2)155) OX=246196 GN=MSMEG_5870 PE=4 SV=1	6	19.4	51.303	37.905	25	176710	243040	656650	450690	673130	430500	410180	358540	267100	57074	1457	552.33
A0R5S7	tr|A0R5S7|A0R5S7_MYCS2 Aldehyde dehydrogenase OS=Mycobacterium smegmatis (strain ATCC 700084 / mc(2)155) OX=246196 GN=MSMEG_6297 PE=3 SV=1	3	6.8	54.864	37.905	6	197630	571570	758830	0	0	0	0	0	7460.4	55763	158870	131350
A0QRN1	tr|A0QRN1|A0QRN1_MYCS2 Cytosine/purines/uracil/thiamine/allantoin permease family protein OS=Mycobacterium smegmatis (strain ATCC 700084 / mc(2)155) OX=246196 GN=MSMEG_1177 PE=3 SV=1	5	13.6	50.31	37.84	49	218390	136490	956710	9074100	7013600	5149800	1310800	1503200	148740	74070	68651	72822
A0QXH4	tr|A0QXH4|A0QXH4_MYCS2 Short-chain dehydrogenase/reductase SDR OS=Mycobacterium smegmatis (strain ATCC 700084 / mc(2)155) OX=246196 GN=MSMEG_3302 PE=3 SV=1	3	13.6	31.192	37.75	12	665940	1197800	1462000	52964	36593	74164	16695	47687	16437	307320	487210	436390
A0QTS5	tr|A0QTS5|A0QTS5_MYCS2 Glutaredoxin domain-containing protein OS=Mycobacterium smegmatis (strain ATCC 700084 / mc(2)155) OX=246196 GN=MSMEG_1947 PE=4 SV=1	2	19.5	8.6538	37.672	22	37951000	43988000	61426000	318070	1051800	2278200	177610	257230	329000	11478000	15733000	19602000
A0QQV2	tr|A0QQV2|A0QQV2_MYCS2 Chorismate synthase OS=Mycobacterium smegmatis (strain ATCC 700084 / mc(2)155) OX=246196 GN=MSMEG_0887 PE=4 SV=1	2	11.4	20.514	37.612	17	2454100	2386700	5371400	272660	142380	410140	0	0	0	438960	793520	1009500
A0R6C5	tr|A0R6C5|A0R6C5_MYCS2 Transmembrane protein OS=Mycobacterium smegmatis (strain ATCC 700084 / mc(2)155) OX=246196 GN=MSMEG_6500 PE=4 SV=1	3	6.3	65.953	37.499	12	63196	369220	125020	33918	533130	168330	395500	350790	209970	0	0	0
A0QUV4	tr|A0QUV4|A0QUV4_MYCS2 Glycosyl hydrolase, family protein 57 OS=Mycobacterium smegmatis (strain ATCC 700084 / mc(2)155) OX=246196 GN=MSMEG_2349 PE=3 SV=1	5	12.8	56.846	37.467	55	1049000	3198000	3666600	108000	4791.4	172270	229920	65056	165700	372340	996290	1174300
A0R4M5	tr|A0R4M5|A0R4M5_MYCS2 Intersectin-EH binding protein Ibp1 OS=Mycobacterium smegmatis (strain ATCC 700084 / mc(2)155) OX=246196 GN=MSMEG_5887 PE=4 SV=1	1	11.4	12.264	37.466	8	46860	0	3848600	196710000	74955000	157590000	0	451810	0	0	0	0
A0QQI2	tr|A0QQI2|A0QQI2_MYCS2 Na+/H+ antiporter OS=Mycobacterium smegmatis (strain ATCC 700084 / mc(2)155) OX=246196 GN=MSMEG_0764 PE=3 SV=1	6	16.7	55.282	37.345	39	228410	395810	334630	1166800	1292700	932800	815790	652650	351960	0	26167	0
A0R182	tr|A0R182|A0R182_MYCS2 ABC transporter membrane protein OS=Mycobacterium smegmatis (strain ATCC 700084 / mc(2)155) OX=246196 GN=MSMEG_4657 PE=4 SV=1	2	5.1	37.714	37.342	28	795510	1879900	2797500	5436800	3927200	1662100	6727000	3655600	2885100	49020	154990	62430
A0QU56	tr|A0QU56|A0QU56_MYCS2 histidinol-phosphatase OS=Mycobacterium smegmatis (strain ATCC 700084 / mc(2)155) OX=246196 GN=MSMEG_2083 PE=3 SV=1	4	26.5	27.719	37.279	56	4068700	5637600	6614000	121770	111190	166950	0	66360	22108	1418800	2077200	2920000
A0R1Q1	tr|A0R1Q1|A0R1Q1_MYCS2 Acyl-CoA dehydrogenase OS=Mycobacterium smegmatis (strain ATCC 700084 / mc(2)155) OX=246196 GN=MSMEG_4833 PE=3 SV=1	1	3.4	39.68	37.227	8	463810	1777000	1569900	0	0	0	0	0	0	163900	606730	844110
A0QYU7	sp|A0QYU7|RL35_MYCS2 Large ribosomal subunit protein bL35 OS=Mycobacterium smegmatis (strain ATCC 700084 / mc(2)155) OX=246196 GN=rpmI PE=1 SV=1	7	50	7.2763	37.2	90	5085100	394840	15181000	16417000	17763000	32360000	37686000	26095000	29085000	51200	0	12592
A0R462	tr|A0R462|A0R462_MYCS2 Pyridoxamine 5-phosphate oxidase family protein OS=Mycobacterium smegmatis (strain ATCC 700084 / mc(2)155) OX=246196 GN=MSMEG_5717 PE=4 SV=1	6	34	15.873	37.19	90	12780000	24238000	29103000	140730	207000	860580	0	0	0	5857700	9123400	11251000
A0QWU2	sp|A0QWU2|FMT_MYCS2 Methionyl-tRNA formyltransferase OS=Mycobacterium smegmatis (strain ATCC 700084 / mc(2)155) OX=246196 GN=fmt PE=1 SV=1	7	23.4	33.007	37.168	36	2179000	2850000	3983700	5538.2	78651	158900	24549	0	0	581860	805140	1330900
A0QP17	tr|A0QP17|A0QP17_MYCS2 Transcriptional regulator OS=Mycobacterium smegmatis (strain ATCC 700084 / mc(2)155) OX=246196 GN=MSMEG_0240 PE=4 SV=1	11	49.5	22.663	37.163	48	686350	1594200	1765500	2945600	5262600	2414400	1012600	612950	494060	13866	24052	3763.2
A0QVY5	sp|A0QVY5|LEXA_MYCS2 LexA repressor OS=Mycobacterium smegmatis (strain ATCC 700084 / mc(2)155) OX=246196 GN=lexA PE=3 SV=1	3	20.2	25.778	37.057	19	1346200	1504800	1815500	112610	34706	129280	26266	10701	37981	482840	577450	753220
A0QXT8	tr|A0QXT8|A0QXT8_MYCS2 D-isomer specific 2-hydroxyacid dehydrogenase, NAD-binding OS=Mycobacterium smegmatis (strain ATCC 700084 / mc(2)155) OX=246196 GN=MSMEG_3422 PE=4 SV=1	4	12.2	37.219	36.853	46	2041800	3029100	3939300	0	0	0	0	0	0	713740	907740	1334300
A0R438	tr|A0R438|A0R438_MYCS2 Transporter, major facilitator family protein OS=Mycobacterium smegmatis (strain ATCC 700084 / mc(2)155) OX=246196 GN=MSMEG_5693 PE=4 SV=1	5	11.5	53.509	36.838	21	0	45408	271330	608560	604010	654530	412010	226880	309700	0	0	0
A0QSM3	tr|A0QSM3|A0QSM3_MYCS2 Cutinase OS=Mycobacterium smegmatis (strain ATCC 700084 / mc(2)155) OX=246196 GN=MSMEG_1529 PE=3 SV=1	4	19	21.138	36.72	24	1721000	0	4081400	783470	906610	848100	371320	147520	92430	382410	0	1715000
A0QR65	tr|A0QR65|A0QR65_MYCS2 Acetyltransferase, gnat family protein, putative OS=Mycobacterium smegmatis (strain ATCC 700084 / mc(2)155) OX=246196 GN=MSMEG_1001 PE=4 SV=1	8	26	29.796	36.719	42	1915600	5858900	8087400	146530	117350	157720	211010	150480	79210	720040	1930600	2022500
A0QV28	tr|A0QV28|A0QV28_MYCS2 Nitrogen regulatory protein P-II OS=Mycobacterium smegmatis (strain ATCC 700084 / mc(2)155) OX=246196 GN=MSMEG_2426 PE=3 SV=1	5	56.2	12.116	36.7	68	2340600	2618300	2837000	2237800	1580300	1896800	753130	821000	513980	879360	1451400	1869900
A0R1D3	tr|A0R1D3|A0R1D3_MYCS2 Pyruvate dehydrogenase E1 component subunit beta OS=Mycobacterium smegmatis (strain ATCC 700084 / mc(2)155) OX=246196 GN=MSMEG_4711 PE=4 SV=1	4	13.4	38.934	36.675	7	427140	497910	640100	105390	144550	723860	41064	0	1841.8	86970	126460	269670
A0QPE2	tr|A0QPE2|A0QPE2_MYCS2 O-demethylpuromycin-O-methyltransferase OS=Mycobacterium smegmatis (strain ATCC 700084 / mc(2)155) OX=246196 GN=MSMEG_0367 PE=4 SV=1	7	23.5	38.715	36.662	15	60659	595930	358370	240040	471600	437130	2106200	1271300	1274600	16837	116950	134770
A0QQQ4	tr|A0QQQ4|A0QQQ4_MYCS2 AsnC-family protein transcriptional regulator OS=Mycobacterium smegmatis (strain ATCC 700084 / mc(2)155) OX=246196 GN=MSMEG_0838 PE=4 SV=1	5	17.5	38.395	36.605	23	511690	491800	469640	1361200	1008000	1820400	78012	10410	3856.7	0	150480	0
A0R636	tr|A0R636|A0R636_MYCS2 Uncharacterized protein OS=Mycobacterium smegmatis (strain ATCC 700084 / mc(2)155) OX=246196 GN=MSMEG_6411 PE=4 SV=1	7	59.1	12.668	36.449	63	797520	1518600	2851700	4620800	5152800	9025600	956920	1346600	919690	60762	148640	193500
A0R576	tr|A0R576|A0R576_MYCS2 Lsr2 protein OS=Mycobacterium smegmatis (strain ATCC 700084 / mc(2)155) OX=246196 GN=MSMEG_6092 PE=4 SV=1	7	39.5	12.454	36.431	99	6318900	56550000	157840000	15187000	25254000	72364000	7805600	3496200	6318600	1553400	12044000	5559400
A0R3L3	tr|A0R3L3|A0R3L3_MYCS2 Lipoprotein LpqN OS=Mycobacterium smegmatis (strain ATCC 700084 / mc(2)155) OX=246196 GN=MSMEG_5514 PE=4 SV=1	3	17.5	22.847	36.387	24	135770	345270	471510	334330	577920	412320	773440	489430	424030	63399	29783	22989
A0QR17	sp|A0QR17|HEM1_MYCS2 Glutamyl-tRNA reductase OS=Mycobacterium smegmatis (strain ATCC 700084 / mc(2)155) OX=246196 GN=hemA PE=3 SV=1	10	29.5	47.444	36.375	17	1160000	1089300	1026800	282740	361660	1118900	423320	529220	214200	162180	153190	340760
A0QXU6	tr|A0QXU6|A0QXU6_MYCS2 SAM-dependent methyltransferase OS=Mycobacterium smegmatis (strain ATCC 700084 / mc(2)155) OX=246196 GN=MSMEG_3430 PE=4 SV=1	7	43.3	21.706	36.327	40	3105000	7373300	10389000	29344	63936	121910	10052	0	0	1190200	1993100	2551600
A0R109	sp|A0R109|OCTT_MYCS2 Diglucosylglycerate octanoyltransferase OS=Mycobacterium smegmatis (strain ATCC 700084 / mc(2)155) OX=246196 GN=octT PE=1 SV=1	6	33.3	27.762	36.153	24	307310	394180	326900	887170	367580	1579900	1493000	1125500	1175300	76074	96294	77676
A0QYJ2	tr|A0QYJ2|A0QYJ2_MYCS2 non-specific serine/threonine protein kinase OS=Mycobacterium smegmatis (strain ATCC 700084 / mc(2)155) OX=246196 GN=MSMEG_3677 PE=4 SV=1	5	11.6	51.782	36.136	27	711730	546840	1482100	1765400	1299900	1550000	1321300	1002800	875990	50435	105740	134190
A0QUV5	sp|A0QUV5|Y2350_MYCS2 Probable S-adenosylmethionine-dependent methyltransferase MSMEG_2350/MSMEI_2290 OS=Mycobacterium smegmatis (strain ATCC 700084 / mc(2)155) OX=246196 GN=MSMEG_2350 PE=1 SV=1	4	21.4	28.181	36.097	28	3475500	5559300	5954500	48730	0	280880	0	0	0	908100	1918600	1846400
A0R070	tr|A0R070|A0R070_MYCS2 Short chain dehydrogenase OS=Mycobacterium smegmatis (strain ATCC 700084 / mc(2)155) OX=246196 GN=MSMEG_4280 PE=4 SV=1	9	18.7	62.662	36.065	34	185800	531890	808370	234970	230120	407600	1267400	723970	951620	66205	117750	58520
A0QZX1	tr|A0QZX1|A0QZX1_MYCS2 ATP phosphoribosyltransferase OS=Mycobacterium smegmatis (strain ATCC 700084 / mc(2)155) OX=246196 GN=hisG PE=3 SV=1	9	37.5	30.815	36.01	49	1538300	5413300	6758600	43209	15408	42716	4640.4	21393	2234.1	1109800	1564200	2516800
A0QQF5	tr|A0QQF5|A0QQF5_MYCS2 Dehydrogenase OS=Mycobacterium smegmatis (strain ATCC 700084 / mc(2)155) OX=246196 GN=MSMEG_0737 PE=3 SV=1	3	12.4	27.361	35.871	19	184680	427270	527320	785460	506980	779600	465870	412890	364770	88322	179130	178870
A0QNQ7	tr|A0QNQ7|A0QNQ7_MYCS2 Cyclase/dehydrase family protein OS=Mycobacterium smegmatis (strain ATCC 700084 / mc(2)155) OX=246196 GN=MSMEG_0129 PE=4 SV=1	6	34.7	16.033	35.849	89	24716000	38394000	34564000	4514000	3248300	6315200	1030500	555800	303980	6963600	10217000	12416000
A0QW08	sp|A0QW08|DUT_MYCS2 Deoxyuridine 5-triphosphate nucleotidohydrolase OS=Mycobacterium smegmatis (strain ATCC 700084 / mc(2)155) OX=246196 GN=dut PE=1 SV=1	5	43.5	15.935	35.76	32	2658300	3798200	4342000	31018	14809	192970	0	0	0	1301800	1988900	2077300
A0R026	tr|A0R026|A0R026_MYCS2 Probable conserved transmembrane protein OS=Mycobacterium smegmatis (strain ATCC 700084 / mc(2)155) OX=246196 GN=MSMEG_4237 PE=4 SV=1	2	20.3	14.346	35.734	17	24323	88860	1174500	966210	2248300	709410	1364800	829900	1097500	8498.9	47493	0
A0QTR4	tr|A0QTR4|A0QTR4_MYCS2 Peptidase metallopeptidase domain-containing protein OS=Mycobacterium smegmatis (strain ATCC 700084 / mc(2)155) OX=246196 GN=MSMEG_1936 PE=4 SV=1	9	34	37.341	35.715	69	590850	757100	1782200	1552900	1965000	1796500	1687500	861620	838460	30433	202180	80752
A0QWL4	tr|A0QWL4|A0QWL4_MYCS2 Secreted protein OS=Mycobacterium smegmatis (strain ATCC 700084 / mc(2)155) OX=246196 GN=MSMEG_2983 PE=4 SV=1	4	43.4	15.382	35.705	41	15002000	8538600	15086000	111630	293840	953090	0	0	0	3168800	2480700	6635300
A0R0Z5	tr|A0R0Z5|A0R0Z5_MYCS2 Puromycin N-acetyltransferase OS=Mycobacterium smegmatis (strain ATCC 700084 / mc(2)155) OX=246196 GN=MSMEG_4563 PE=4 SV=1	4	26.6	22.58	35.675	47	389930	1167700	2338400	5161900	2852900	3692500	799750	372190	321150	92332	184730	168300
A0QRD5	tr|A0QRD5|A0QRD5_MYCS2 Cell entry (Mce) related family protein OS=Mycobacterium smegmatis (strain ATCC 700084 / mc(2)155) OX=246196 GN=MSMEG_1077 PE=3 SV=1	6	49	16.291	35.671	44	1323800	3690600	4033400	3299300	2703600	2430900	1535500	862790	1030300	555630	856760	1019600
A0QVL6	tr|A0QVL6|A0QVL6_MYCS2 Hydrogenobyrinate a,c-diamide synthase OS=Mycobacterium smegmatis (strain ATCC 700084 / mc(2)155) OX=246196 GN=cobB PE=3 SV=1	2	7	46.892	35.646	13	666720	729540	1056500	5095.6	0	0	0	0	0	98277	244630	613580
A0R5U8	tr|A0R5U8|A0R5U8_MYCS2 Penicillin-binding protein, transpeptidase OS=Mycobacterium smegmatis (strain ATCC 700084 / mc(2)155) OX=246196 GN=MSMEG_6319 PE=4 SV=1	7	16.7	61.194	35.583	26	643410	552350	1140000	756350	865260	351090	1023600	456700	690030	401520	603430	652370
A0R3B6	tr|A0R3B6|A0R3B6_MYCS2 Exopolyphosphatase OS=Mycobacterium smegmatis (strain ATCC 700084 / mc(2)155) OX=246196 GN=MSMEG_5413 PE=4 SV=1	6	24.1	33.123	35.508	33	759720	3270600	2632200	0	0	33705	1671.5	0	3655.9	375560	984980	867180
A0QQ95	tr|A0QQ95|A0QQ95_MYCS2 ErfK/YbiS/YcfS/YnhG family protein OS=Mycobacterium smegmatis (strain ATCC 700084 / mc(2)155) OX=246196 GN=MSMEG_0674 PE=4 SV=1	3	18.2	35.532	35.394	9	105100	762390	1368700	1474200	1302200	1797400	0	0	0	300810	441470	455890
A0QZ77	tr|A0QZ77|A0QZ77_MYCS2 Cation-transporting ATPase Pma1 OS=Mycobacterium smegmatis (strain ATCC 700084 / mc(2)155) OX=246196 GN=MSMEG_3926 PE=4 SV=1	8	9.8	98.21	35.372	11	0	32141	60141	57599	196120	405070	23410	32610	48782	0	0	0
A0QTI3	tr|A0QTI3|A0QTI3_MYCS2 Tetratricopeptide repeat protein, putative OS=Mycobacterium smegmatis (strain ATCC 700084 / mc(2)155) OX=246196 GN=MSMEG_1855 PE=4 SV=1	4	17.6	36.66	35.367	16	103470	605050	820690	199280	310030	260380	304690	209380	172180	141590	222000	291460
A0QTK1	tr|A0QTK1|A0QTK1_MYCS2 dTMP kinase OS=Mycobacterium smegmatis (strain ATCC 700084 / mc(2)155) OX=246196 GN=MSMEG_1873 PE=3 SV=1	4	23.8	22.683	35.053	29	1233000	2955100	4380000	215780	0	71571	0	0	0	491130	891390	1198700
A0R087	tr|A0R087|A0R087_MYCS2 3-methyl-2-oxobutanoate hydroxymethyltransferase OS=Mycobacterium smegmatis (strain ATCC 700084 / mc(2)155) OX=246196 GN=panB PE=3 SV=1	5	30.3	30.059	35.046	20	2114900	4489300	3779900	0	0	0	0	0	0	733240	1327100	927330
A0QQX0	tr|A0QQX0|A0QQX0_MYCS2 4-carboxymuconolactone decarboxylase domain protein OS=Mycobacterium smegmatis (strain ATCC 700084 / mc(2)155) OX=246196 GN=pcaC PE=4 SV=1	7	36.6	20.848	35.031	48	443590	809290	1400900	1369900	2136700	1802500	592140	729660	556690	80777	121120	95146
A0QXB5	tr|A0QXB5|A0QXB5_MYCS2 DNA-binding response regulator, LuxR family protein OS=Mycobacterium smegmatis (strain ATCC 700084 / mc(2)155) OX=246196 GN=MSMEG_3240 PE=4 SV=1	6	23.3	23.398	34.982	26	2597600	3011600	3837000	0	0	0	0	0	0	865660	1000100	1714200
A0QT18	tr|A0QT18|A0QT18_MYCS2 Fimbrial assembly protein FimA OS=Mycobacterium smegmatis (strain ATCC 700084 / mc(2)155) OX=246196 GN=MSMEG_1680 PE=4 SV=1	9	47.8	23.544	34.961	106	30540000	67067000	77271000	2000500	1538700	3573800	1845900	1880200	2379800	13798000	19492000	33177000
A0QZ93	tr|A0QZ93|A0QZ93_MYCS2 Adenylate kinase OS=Mycobacterium smegmatis (strain ATCC 700084 / mc(2)155) OX=246196 GN=MSMEG_3942 PE=4 SV=1	13	32.7	54.196	34.94	35	338660	1332300	5285500	11168	25841	242790	156290	178140	37568	192350	526050	1210000
A0R3C4	sp|A0R3C4|MAZG_MYCS2 Nucleoside triphosphate pyrophosphohydrolase OS=Mycobacterium smegmatis (strain ATCC 700084 / mc(2)155) OX=246196 GN=mazG PE=1 SV=1	6	20.7	35.302	34.84	54	4230900	4643800	3779800	373450	71318	183090	0	21483	0	1266200	1844600	2689200
A0QQT1	tr|A0QQT1|A0QQT1_MYCS2 Hydrolase OS=Mycobacterium smegmatis (strain ATCC 700084 / mc(2)155) OX=246196 GN=MSMEG_0867 PE=4 SV=1	3	14.4	29.022	34.78	25	7626700	7986400	9812600	0	0	0	20783	104270	0	1795200	1397300	2776300
A0QT10	tr|A0QT10|A0QT10_MYCS2 Succinate dehydrogenase, cytochrome b556 subunit OS=Mycobacterium smegmatis (strain ATCC 700084 / mc(2)155) OX=246196 GN=sdhC PE=1 SV=1	2	10.9	15.626	34.767	40	0	1044100	7791200	11556000	17621000	7720300	18181000	13961000	9355000	0	0	0
A0QZ14	tr|A0QZ14|A0QZ14_MYCS2 Amidohydrolase 3 OS=Mycobacterium smegmatis (strain ATCC 700084 / mc(2)155) OX=246196 GN=MSMEG_3861 PE=4 SV=1	5	10	55.526	34.661	27	1880700	4466000	4684200	0	5857.3	0	0	0	0	346460	1377200	1186100
A0QQ05	tr|A0QQ05|A0QQ05_MYCS2 Succinic semialdehyde dehydrogenase OS=Mycobacterium smegmatis (strain ATCC 700084 / mc(2)155) OX=246196 GN=MSMEG_0582 PE=3 SV=1	7	18.4	49.982	34.627	16	806510	1617300	2478200	0	6257.2	3627.6	0	0	1991.5	343060	632080	794450
A0QSG9	tr|A0QSG9|A0QSG9_MYCS2 Luciferase-like domain-containing protein OS=Mycobacterium smegmatis (strain ATCC 700084 / mc(2)155) OX=246196 GN=MSMEG_1475 PE=4 SV=1	5	21.5	35.258	34.493	17	626200	912620	1933000	0	0	0	0	0	0	223700	916510	773280
A0QVM8	sp|A0QVM8|RBFA_MYCS2 Ribosome-binding factor A OS=Mycobacterium smegmatis (strain ATCC 700084 / mc(2)155) OX=246196 GN=rbfA PE=3 SV=1	5	35.3	16.594	34.424	135	12409000	12846000	18840000	657010	335740	760800	4177300	2073600	3063600	8238200	9126400	9545900
A0QYK4	tr|A0QYK4|A0QYK4_MYCS2 Sodium:solute symporter OS=Mycobacterium smegmatis (strain ATCC 700084 / mc(2)155) OX=246196 GN=MSMEG_3689 PE=3 SV=1	7	7.8	61.593	34.224	72	2523000	3617800	8810200	4923400	6635600	3786600	12798000	12010000	5798600	472730	136140	281460
A0QWV7	sp|A0QWV7|Y3079_MYCS2 Nucleotide-binding protein MSMEG_3079/MSMEI_3001 OS=Mycobacterium smegmatis (strain ATCC 700084 / mc(2)155) OX=246196 GN=MSMEG_3079 PE=3 SV=1	5	18.9	31.942	34.173	21	1068400	1369500	2132600	12194	0	21081	0	81328	11450	221170	309880	412670
A0QQI6	tr|A0QQI6|A0QQI6_MYCS2 Rhodanese domain-containing protein OS=Mycobacterium smegmatis (strain ATCC 700084 / mc(2)155) OX=246196 GN=MSMEG_0768 PE=4 SV=1	7	77.9	14.766	33.978	45	4325500	7593800	8044300	45684	50072	17795	0	0	0	1640000	3185400	3552500
A0R5Z9	tr|A0R5Z9|A0R5Z9_MYCS2 2-dehydropantoate 2-reductase OS=Mycobacterium smegmatis (strain ATCC 700084 / mc(2)155) OX=246196 GN=panE PE=3 SV=1	5	18.2	35.528	33.941	22	785120	1652600	2623100	3645.7	0	15631	0	0	0	449950	659120	957810
A0QP07	tr|A0QP07|A0QP07_MYCS2 CopY family transcriptional regulator OS=Mycobacterium smegmatis (strain ATCC 700084 / mc(2)155) OX=246196 GN=MSMEG_0230 PE=3 SV=1	3	31.7	10.798	33.882	12	4531800	14082000	14245000	0	68178	1194400	0	401020	0	705810	5038700	5924900
A0QWJ1	tr|A0QWJ1|A0QWJ1_MYCS2 Preprotein translocase, YajC subunit OS=Mycobacterium smegmatis (strain ATCC 700084 / mc(2)155) OX=246196 GN=yajC PE=3 SV=1	3	25.2	11.9	33.879	71	22825000	15796000	19319000	31906000	18635000	15656000	3221700	2700200	1541100	4376900	3462000	3691200
A0R505	tr|A0R505|A0R505_MYCS2 ABC-type sugar transport system ATPase component OS=Mycobacterium smegmatis (strain ATCC 700084 / mc(2)155) OX=246196 GN=MSMEG_6019 PE=4 SV=1	5	22.8	27.646	33.849	23	46830	43676	54021	1523600	811360	1323800	213000	231050	221880	4072.3	15539	0
A0R1G1	tr|A0R1G1|A0R1G1_MYCS2 Glycosyltransferase family protein 28 OS=Mycobacterium smegmatis (strain ATCC 700084 / mc(2)155) OX=246196 GN=MSMEG_4740 PE=4 SV=1	2	8.5	44.901	33.658	11	576.26	304820	768330	61136	191450	245790	103510	27730	19895	262280	29214	24285
A0R4S3	tr|A0R4S3|A0R4S3_MYCS2 ATP-dependent DNA helicase OS=Mycobacterium smegmatis (strain ATCC 700084 / mc(2)155) OX=246196 GN=MSMEG_5935 PE=4 SV=1	7	14.3	74.78	33.618	41	1120800	2361000	2453200	141640	73832	83337	207450	181340	113300	385700	742840	810620
A0QXU2	tr|A0QXU2|A0QXU2_MYCS2 Short chain dehydrogenase OS=Mycobacterium smegmatis (strain ATCC 700084 / mc(2)155) OX=246196 GN=MSMEG_3426 PE=3 SV=1	4	11.3	29.89	33.606	17	627800	3618900	4598700	6789.6	9840.3	0	0	0	0	337360	1055600	1241900
A0R025	sp|A0R025|MRAZ_MYCS2 Transcriptional regulator MraZ OS=Mycobacterium smegmatis (strain ATCC 700084 / mc(2)155) OX=246196 GN=mraZ PE=1 SV=1	2	17.5	16.1	33.591	16	0	7474100	11254000	320730	1004200	1509800	37980	309140	50095	192680	436450	463220
A0QQN1	tr|A0QQN1|A0QQN1_MYCS2 Membrane protein OS=Mycobacterium smegmatis (strain ATCC 700084 / mc(2)155) OX=246196 GN=MSMEG_0814 PE=4 SV=1	3	55.6	9.4819	33.546	17	779600	521780	998460	837190	1818800	630670	906260	849320	1087000	545060	233460	557210
A0QVQ0	tr|A0QVQ0|A0QVQ0_MYCS2 Alkanesulfonate monooxygenase family protein OS=Mycobacterium smegmatis (strain ATCC 700084 / mc(2)155) OX=246196 GN=MSMEG_2651 PE=4 SV=1	3	10.1	41.665	33.54	17	585490	2473200	2683900	0	0	0	0	0	0	244980	702910	602240
A0QQB1	tr|A0QQB1|A0QQB1_MYCS2 Transcriptional regulatory protein OS=Mycobacterium smegmatis (strain ATCC 700084 / mc(2)155) OX=246196 GN=MSMEG_0691 PE=4 SV=1	7	11	87.181	33.534	11	119300	241220	632350	78466	118080	337880	209330	149710	124840	47116	41438	143510
A0R3B7	tr|A0R3B7|A0R3B7_MYCS2 Septum formation initiator subfamily protein, putative OS=Mycobacterium smegmatis (strain ATCC 700084 / mc(2)155) OX=246196 GN=MSMEG_5414 PE=4 SV=1	6	16.5	41.829	33.447	41	431550	710710	989280	2719500	2719700	1461000	2252200	1804600	1240700	97009	137780	153500
A0QSU2	tr|A0QSU2|A0QSU2_MYCS2 DUF5319 domain-containing protein OS=Mycobacterium smegmatis (strain ATCC 700084 / mc(2)155) OX=246196 GN=MSMEG_1601 PE=4 SV=1	2	26.5	15.191	33.42	5	3746600	4083200	4158200	55339	0	40541	0	0	0	1144700	1989900	1068600
A0QWQ0	tr|A0QWQ0|A0QWQ0_MYCS2 DUF3097 domain-containing protein OS=Mycobacterium smegmatis (strain ATCC 700084 / mc(2)155) OX=246196 GN=MSMEG_3020 PE=4 SV=1	12	34.7	30.403	33.399	112	2371700	7906200	19887000	4771000	6176600	10805000	2796800	2525200	2272100	451080	1585900	1198700
A0QV20	sp|A0QV20|RNC_MYCS2 Ribonuclease 3 OS=Mycobacterium smegmatis (strain ATCC 700084 / mc(2)155) OX=246196 GN=rnc PE=3 SV=1	2	10.4	24.205	33.396	20	1409300	2510900	1508600	22254	0	99794	133490	58753	134470	488600	965110	1079800
A0QUN7	tr|A0QUN7|A0QUN7_MYCS2 Carbamoyltransferase OS=Mycobacterium smegmatis (strain ATCC 700084 / mc(2)155) OX=246196 GN=hypF PE=3 SV=1	7	11.8	80.41	33.385	21	833360	1818700	2081100	21540	8866.5	2021.6	110650	80824	127460	289990	577410	811850
A0QS40	tr|A0QS40|A0QS40_MYCS2 UPF0336 protein MSMEG_1340 OS=Mycobacterium smegmatis (strain ATCC 700084 / mc(2)155) OX=246196 GN=MSMEG_1340 PE=1 SV=1	9	36.7	17.583	33.366	68	5454800	13842000	26986000	2091600	2633300	3163600	1072400	1028100	621160	1940800	2927400	2856000
A0R3P3	tr|A0R3P3|A0R3P3_MYCS2 Oxidoreductase, short chain dehydrogenase/reductase family protein OS=Mycobacterium smegmatis (strain ATCC 700084 / mc(2)155) OX=246196 GN=MSMEG_5544 PE=3 SV=1	10	43	26.75	33.306	33	362160	1207500	1693100	1584300	1438300	2011800	1758000	1282900	1163400	58356	141470	62406
A0R4Q2	sp|A0R4Q2|FAC19_MYCS2 Medium/long-chain-fatty-acid--CoA/3-oxocholest-4-en-26-oate--CoA ligase OS=Mycobacterium smegmatis (strain ATCC 700084 / mc(2)155) OX=246196 GN=fadD19 PE=3 SV=1	4	13.1	60.245	33.28	33	1650500	3554500	2862100	3539.2	0	25447	0	0	0	381010	1004400	1122100
A0QXV0	tr|A0QXV0|A0QXV0_MYCS2 Peptidyl-prolyl cis-trans isomerase OS=Mycobacterium smegmatis (strain ATCC 700084 / mc(2)155) OX=246196 GN=MSMEG_3434 PE=3 SV=1	2	13.4	20.355	33.275	43	2302900	4093000	5540800	6565900	6140600	2823700	2703200	2593300	1388600	683730	787520	1013200
A0R277	tr|A0R277|A0R277_MYCS2 Copper-translocating P-type ATPase OS=Mycobacterium smegmatis (strain ATCC 700084 / mc(2)155) OX=246196 GN=MSMEG_5014 PE=3 SV=1	2	3.5	76.928	33.233	16	127300	507920	514830	255470	346540	272800	604390	210870	432270	0	9871.8	8803.9
A0R100	tr|A0R100|A0R100_MYCS2 DUF403 domain-containing protein OS=Mycobacterium smegmatis (strain ATCC 700084 / mc(2)155) OX=246196 GN=MSMEG_4569 PE=4 SV=1	3	14.8	36.303	33.207	15	125970	116980	215550	950700	416850	764330	0	0	0	0	0	0
A0R3Q2	tr|A0R3Q2|A0R3Q2_MYCS2 Antar domain protein OS=Mycobacterium smegmatis (strain ATCC 700084 / mc(2)155) OX=246196 GN=MSMEG_5554 PE=4 SV=1	1	6.3	26.166	33.207	18	1123900	1654100	1893000	0	0	15556	0	0	0	381740	570700	783500
A0R058	tr|A0R058|A0R058_MYCS2 Asparagine synthase (Glutamine-hydrolyzing) OS=Mycobacterium smegmatis (strain ATCC 700084 / mc(2)155) OX=246196 GN=asnB PE=3 SV=1	11	19.8	73.263	33.187	81	536890	1810900	4331800	2054700	1007000	724950	7030200	5945200	515240	222160	589760	484240
A0QVQ9	tr|A0QVQ9|A0QVQ9_MYCS2 Transcriptional regulator, AsnC family protein OS=Mycobacterium smegmatis (strain ATCC 700084 / mc(2)155) OX=246196 GN=MSMEG_2660 PE=4 SV=1	1	9.4	18.577	33.152	7	0	804280	1062500	78390	26824	242680	189120	124940	145190	193910	363790	388090
A0QX72	tr|A0QX72|A0QX72_MYCS2 Transmembrane protein OS=Mycobacterium smegmatis (strain ATCC 700084 / mc(2)155) OX=246196 GN=MSMEG_3196 PE=4 SV=1	1	7.1	22.981	33.086	15	927580	1178900	856230	1308500	1678800	738280	1705100	909970	810270	130610	0	0
A0QR37	tr|A0QR37|A0QR37_MYCS2 Conserved membrane protein OS=Mycobacterium smegmatis (strain ATCC 700084 / mc(2)155) OX=246196 GN=MSMEG_0973 PE=4 SV=1	9	20.2	60.381	33.043	21	96701	1692200	2128600	671010	924680	309690	886650	781760	449560	65237	311370	295460
A0QX87	sp|A0QX87|HIS6_MYCS2 Imidazole glycerol phosphate synthase subunit HisF OS=Mycobacterium smegmatis (strain ATCC 700084 / mc(2)155) OX=246196 GN=hisF PE=3 SV=1	6	23.4	27.073	33.028	25	2159600	1776800	2601300	243700	20157	67385	94291	60462	6465.5	819960	1416300	1867900
A0R2N3	sp|A0R2N3|NDP_MYCS2 NAD-dependent protein deacylase Sir2 OS=Mycobacterium smegmatis (strain ATCC 700084 / mc(2)155) OX=246196 GN=sir2 PE=1 SV=1	3	17.1	26.126	33.011	25	1499200	3734500	4914500	149880	122970	256690	381760	474140	342980	381420	762180	911680
A0R114	tr|A0R114|A0R114_MYCS2 ATPase associated with various cellular activities OS=Mycobacterium smegmatis (strain ATCC 700084 / mc(2)155) OX=246196 GN=MSMEG_4583 PE=4 SV=1	3	14.1	32.609	32.955	29	1080400	3137200	4427200	652460	330410	950180	1183200	628300	916800	703180	1091000	1150800
A0QUL2	tr|A0QUL2|A0QUL2_MYCS2 Luciferase-like domain-containing protein OS=Mycobacterium smegmatis (strain ATCC 700084 / mc(2)155) OX=246196 GN=MSMEG_2249 PE=4 SV=1	5	23.1	41.17	32.92	10	626220	2156300	3144600	96567	160070	381120	187250	220760	93932	136800	375570	560480
A0R0E8	tr|A0R0E8|A0R0E8_MYCS2 DUF4185 domain-containing protein OS=Mycobacterium smegmatis (strain ATCC 700084 / mc(2)155) OX=246196 GN=MSMEG_4360 PE=4 SV=1	7	23.4	47.661	32.851	33	984650	1556000	1020800	3387900	3013500	3990900	90280	0	66107	198490	182560	264590
A0QNR3	tr|A0QNR3|A0QNR3_MYCS2 Virulence factor Mce family protein OS=Mycobacterium smegmatis (strain ATCC 700084 / mc(2)155) OX=246196 GN=MSMEG_0135 PE=1 SV=1	7	25.9	37.431	32.832	29	244850	402210	225320	1943300	1281900	1296700	60313	37391	45407	0	0	0
A0QZ16	tr|A0QZ16|A0QZ16_MYCS2 Pyridoxamine 5-phosphate oxidase family protein OS=Mycobacterium smegmatis (strain ATCC 700084 / mc(2)155) OX=246196 GN=MSMEG_3863 PE=4 SV=1	8	57.7	14.338	32.81	24	1501500	2031700	3309100	2057600	1437400	2978000	439700	276750	283770	582080	857940	1083700
A0QZ08	tr|A0QZ08|A0QZ08_MYCS2 Lipoprotein OS=Mycobacterium smegmatis (strain ATCC 700084 / mc(2)155) OX=246196 GN=MSMEG_3855 PE=4 SV=1	4	15.2	26.008	32.759	37	1636300	6287200	5610800	4709000	8237800	8941400	3331200	2411100	2145100	298200	570300	470490
A0QSJ0	tr|A0QSJ0|A0QSJ0_MYCS2 3-hydroxyisobutyrate dehydrogenase OS=Mycobacterium smegmatis (strain ATCC 700084 / mc(2)155) OX=246196 GN=mmsB PE=3 SV=1	4	14.8	29.368	32.71	43	2732000	6979700	13594000	168680	52475	316350	86032	17527	12598	1253400	3115700	2855200
A0R7G1	tr|A0R7G1|A0R7G1_MYCS2 Transmembrane protein OS=Mycobacterium smegmatis (strain ATCC 700084 / mc(2)155) OX=246196 GN=MSMEG_6899 PE=3 SV=1	5	13.2	60.898	32.605	27	178540	260950	526950	751700	1035000	593080	1037200	418510	459670	0	1016.5	0
A0R6E6	tr|A0R6E6|A0R6E6_MYCS2 Sulfate/thiosulfate import ATP-binding protein CysA 2 OS=Mycobacterium smegmatis (strain ATCC 700084 / mc(2)155) OX=246196 GN=MSMEG_6521 PE=4 SV=1	4	12.1	36.659	32.513	23	11259	201020	81579	1713200	961430	2234300	404500	369880	240140	1543.3	18132	4494.8
A0R148	sp|A0R148|PROB_MYCS2 Glutamate 5-kinase OS=Mycobacterium smegmatis (strain ATCC 700084 / mc(2)155) OX=246196 GN=proB PE=1 SV=1	7	21.4	38.606	32.396	24	1466600	3838400	3570000	128410	107570	202110	548080	158910	148580	398440	1019200	782290
A0R5F5	tr|A0R5F5|A0R5F5_MYCS2 Morphological differentiation-associated protein OS=Mycobacterium smegmatis (strain ATCC 700084 / mc(2)155) OX=246196 GN=MSMEG_6173 PE=3 SV=1	5	25.3	31.497	32.352	53	698210	1181000	3253500	815220	1032700	2271700	2509300	1793300	1444400	196430	310670	338010
A0QS33	tr|A0QS33|A0QS33_MYCS2 Enoyl-CoA hydratase OS=Mycobacterium smegmatis (strain ATCC 700084 / mc(2)155) OX=246196 GN=MSMEG_1331 PE=4 SV=1	2	12.8	23.876	32.331	32	4890300	10214000	9055600	118960	101250	206230	0	0	0	1413700	2048400	3202800
A0R3Z4	tr|A0R3Z4|A0R3Z4_MYCS2 Acyl-CoA synthase OS=Mycobacterium smegmatis (strain ATCC 700084 / mc(2)155) OX=246196 GN=MSMEG_5649 PE=4 SV=1	6	14.3	59.199	32.291	39	1004900	3406800	2574000	0	0	4951.2	0	0	4685.9	396970	841140	680500
A0R3S1	tr|A0R3S1|A0R3S1_MYCS2 Substrate binding protein OS=Mycobacterium smegmatis (strain ATCC 700084 / mc(2)155) OX=246196 GN=MSMEG_5574 PE=4 SV=1	7	16.6	48.649	32.233	37	843860	1083000	1508500	1771500	1256700	1523900	1165500	706590	641980	141220	128010	36264
A0R3Q0	tr|A0R3Q0|A0R3Q0_MYCS2 protein-glutamate O-methyltransferase OS=Mycobacterium smegmatis (strain ATCC 700084 / mc(2)155) OX=246196 GN=cheR PE=4 SV=1	9	14.8	69.546	32.151	16	383090	2373600	2904200	22389	10150	0	32817	33528	11268	267590	760880	902870
A0QXC2	tr|A0QXC2|A0QXC2_MYCS2 Branched-chain amino acid ABC transporter, permease protein OS=Mycobacterium smegmatis (strain ATCC 700084 / mc(2)155) OX=246196 GN=MSMEG_3249 PE=4 SV=1	3	9.9	43.221	32.134	72	334240	4200100	5717200	5094400	8715500	5405600	8328000	4044800	4202000	173290	250780	196750
A0R4D5	tr|A0R4D5|A0R4D5_MYCS2 4-amino-4-deoxychorismate lyase OS=Mycobacterium smegmatis (strain ATCC 700084 / mc(2)155) OX=246196 GN=MSMEG_5795 PE=4 SV=1	8	26.6	30.575	32.026	17	3962600	1459600	1115300	1864.3	0	0	0	14367	13105	560020	162290	547010
A0QWU5	tr|A0QWU5|A0QWU5_MYCS2 Riboflavin biosynthesis protein RibD OS=Mycobacterium smegmatis (strain ATCC 700084 / mc(2)155) OX=246196 GN=ribD PE=3 SV=1	5	23	34.814	31.889	18	1253500	1497400	1969800	79805	11787	118080	24895	89764	24250	281780	386610	582450
A0QQG1	tr|A0QQG1|A0QQG1_MYCS2 Xanthine dehydrogenase OS=Mycobacterium smegmatis (strain ATCC 700084 / mc(2)155) OX=246196 GN=MSMEG_0743 PE=1 SV=1	5	15.3	40.503	31.817	17	757010	2755700	2822400	1072200	1062000	388670	91347	108620	0	138190	356700	344480
A0QQI3	tr|A0QQI3|A0QQI3_MYCS2 Zinc finger, UBP-type OS=Mycobacterium smegmatis (strain ATCC 700084 / mc(2)155) OX=246196 GN=MSMEG_0765 PE=4 SV=1	3	61	11.553	31.81	55	4896300	3230000	10338000	3083000	2377300	5083100	262710	264900	98360	1446100	2425400	1609000
A0QW33	tr|A0QW33|A0QW33_MYCS2 Exported alanine and valine rich protein OS=Mycobacterium smegmatis (strain ATCC 700084 / mc(2)155) OX=246196 GN=MSMEG_2790 PE=4 SV=1	2	14.4	18.638	31.776	28	2444900	1532100	2926200	4813200	3627900	6453600	0	0	9893.1	25160	23424	152980
A0R299	tr|A0R299|A0R299_MYCS2 Rhomboid family protein OS=Mycobacterium smegmatis (strain ATCC 700084 / mc(2)155) OX=246196 GN=MSMEG_5036 PE=4 SV=1	1	6.8	26.738	31.762	61	3124200	8328100	8166600	6527700	10021000	11037000	10097000	4972000	9407200	408790	846050	119070
A0R0D6	tr|A0R0D6|A0R0D6_MYCS2 Conserved hypothetical proline rich protein OS=Mycobacterium smegmatis (strain ATCC 700084 / mc(2)155) OX=246196 GN=MSMEG_4349 PE=4 SV=1	3	10.3	60.081	31.703	26	947680	1277600	561670	926240	591710	1746600	115480	51511	53267	311380	179030	270200
A0R3Z1	tr|A0R3Z1|A0R3Z1_MYCS2 ABC transporter domain-containing protein OS=Mycobacterium smegmatis (strain ATCC 700084 / mc(2)155) OX=246196 GN=MSMEG_5645 PE=4 SV=1	2	14.5	25.795	31.676	62	3112500	4639600	2979900	7638800	4236900	9291400	3661000	1590200	2012100	229710	795230	219780
A0QWR0	tr|A0QWR0|A0QWR0_MYCS2 Shikimate kinase OS=Mycobacterium smegmatis (strain ATCC 700084 / mc(2)155) OX=246196 GN=aroK PE=3 SV=1	5	27.9	26.077	31.624	32	136520	1460300	2304500	53476	16058	0	2056800	1565600	1350900	174600	781530	440940
A0QZC4	tr|A0QZC4|A0QZC4_MYCS2 N-methylhydantoinase OS=Mycobacterium smegmatis (strain ATCC 700084 / mc(2)155) OX=246196 GN=MSMEG_3973 PE=4 SV=1	3	8.2	71.435	31.593	34	1248600	2572800	2461700	0	0	11413	2707.3	0	0	492860	1152800	1091100
A0R0E7	tr|A0R0E7|A0R0E7_MYCS2 DUF1918 domain-containing protein OS=Mycobacterium smegmatis (strain ATCC 700084 / mc(2)155) OX=246196 GN=MSMEG_4361 PE=4 SV=1	3	45	8.5704	31.541	9	808730	7566100	12493000	0	0	244420	0	0	0	523320	1145000	1928900
A0QQZ8	sp|A0QQZ8|MSHA_MYCS2 D-inositol 3-phosphate glycosyltransferase OS=Mycobacterium smegmatis (strain ATCC 700084 / mc(2)155) OX=246196 GN=mshA PE=1 SV=1	6	16.6	45.935	31.497	7	570130	523250	1376700	130060	29875	58132	65730	45501	78595	170570	223640	322050
A0QQ30	tr|A0QQ30|A0QQ30_MYCS2 Glyoxalase family protein OS=Mycobacterium smegmatis (strain ATCC 700084 / mc(2)155) OX=246196 GN=MSMEG_0608 PE=3 SV=1	3	24.1	21.695	31.484	9	944670	2448400	4468700	0	0	0	0	0	0	171840	522130	467050
A0QZZ1	tr|A0QZZ1|A0QZZ1_MYCS2 Peptidase M20 OS=Mycobacterium smegmatis (strain ATCC 700084 / mc(2)155) OX=246196 GN=MSMEG_4200 PE=4 SV=1	4	11.5	47.855	31.444	35	1971100	1362100	2582300	0	0	28443	3571.5	0	0	585640	684000	1008500
A0R1E6	tr|A0R1E6|A0R1E6_MYCS2 Oligoribonuclease OS=Mycobacterium smegmatis (strain ATCC 700084 / mc(2)155) OX=246196 GN=orn PE=1 SV=1	7	28.2	24.101	31.318	46	2938800	9043000	15524000	197280	200510	297540	143770	0	49428	910960	2946200	3317000
A0QNY7	tr|A0QNY7|A0QNY7_MYCS2 LprO protein OS=Mycobacterium smegmatis (strain ATCC 700084 / mc(2)155) OX=246196 GN=MSMEG_0210 PE=4 SV=1	2	7.2	38.152	31.256	8	0	364410	269840	430420	266750	729110	129820	46879	72702	20321	58483	53425
A0QUE1	tr|A0QUE1|A0QUE1_MYCS2 Peptidyl-tRNA hydrolase OS=Mycobacterium smegmatis (strain ATCC 700084 / mc(2)155) OX=246196 GN=MSMEG_2176 PE=4 SV=1	2	27.8	11.59	31.151	6	0	1130200	5550600	22521	0	10364	0	0	0	0	11122	0
A0QYC0	tr|A0QYC0|A0QYC0_MYCS2 Sorbitol dehydrogenase OS=Mycobacterium smegmatis (strain ATCC 700084 / mc(2)155) OX=246196 GN=MSMEG_3605 PE=3 SV=1	8	22.8	36.005	30.959	21	2537400	4340100	6365900	3341.6	52836	87789	0	0	2483.6	1093800	786570	2190700
A0QRT0;A0QSE6	tr|A0QRT0|A0QRT0_MYCS2 Sulfatase-modifying factor 1 OS=Mycobacterium smegmatis (strain ATCC 700084 / mc(2)155) OX=246196 GN=MSMEG_1226 PE=4 SV=1;tr|A0QSE6|A0QSE6_MYCS2 Sulfatase-modifying factor 1 OS=Mycobacterium smegmatis (strain ATCC 700084 / mc	4	21.6	31.71	30.853	19	2297800	4356800	7800200	78686	97775	163640	0	0	27098	1079800	1660000	2272200
A0R1A8	tr|A0R1A8|A0R1A8_MYCS2 Oxidoreductase YdbC OS=Mycobacterium smegmatis (strain ATCC 700084 / mc(2)155) OX=246196 GN=MSMEG_4686 PE=4 SV=1	7	28.6	32.239	30.852	59	4250100	5308900	6570500	14450	9106.4	9015.6	0	0	0	778820	2216600	2063300
A0QTS4	tr|A0QTS4|A0QTS4_MYCS2 NAD(+) diphosphatase OS=Mycobacterium smegmatis (strain ATCC 700084 / mc(2)155) OX=246196 GN=MSMEG_1946 PE=4 SV=1	4	15.1	34.139	30.786	19	1477100	1531200	3419700	143770	160390	180640	16629	58300	17729	468380	457080	703810
A0QNM5	tr|A0QNM5|A0QNM5_MYCS2 Oxidoreductase, zinc-binding dehydrogenase family protein OS=Mycobacterium smegmatis (strain ATCC 700084 / mc(2)155) OX=246196 GN=MSMEG_0097 PE=4 SV=1	4	16.5	32.573	30.773	44	2228600	5060800	4111000	181680	89274	103850	21012	199780	0	962080	1614600	1452900
A0R6M0	tr|A0R6M0|A0R6M0_MYCS2 5,10-methylenetetrahydrofolate reductase OS=Mycobacterium smegmatis (strain ATCC 700084 / mc(2)155) OX=246196 GN=MSMEG_6596 PE=4 SV=1	6	24.8	33.311	30.694	45	3627900	4262300	4199100	186270	15280	137560	0	0	0	787760	1470100	1729500
A0QVZ9	tr|A0QVZ9|A0QVZ9_MYCS2 Uncharacterized protein OS=Mycobacterium smegmatis (strain ATCC 700084 / mc(2)155) OX=246196 GN=MSMEG_2756 PE=4 SV=1	4	54	6.7987	30.591	58	44944000	24112000	35737000	1352200	1002100	8911100	990130	0	590480	6197300	7168200	14182000
A0QV25	tr|A0QV25|A0QV25_MYCS2 Chromosome partition protein Smc OS=Mycobacterium smegmatis (strain ATCC 700084 / mc(2)155) OX=246196 GN=smc PE=3 SV=1	14	12.6	129.79	30.559	25	537790	841280	1440900	2677000	406940	3289600	272560	119440	32502	197400	302510	514270
A0R3C7	sp|A0R3C7|GLMU_MYCS2 Bifunctional protein GlmU OS=Mycobacterium smegmatis (strain ATCC 700084 / mc(2)155) OX=246196 GN=glmU PE=3 SV=1	8	22	50.295	30.48	72	1579000	5865800	5984200	16697	0	63416	114970	73421	47130	548180	2067400	1821600
A0QRD6	tr|A0QRD6|A0QRD6_MYCS2 Hydrolase OS=Mycobacterium smegmatis (strain ATCC 700084 / mc(2)155) OX=246196 GN=MSMEG_1078 PE=4 SV=1	5	27.9	24.864	30.416	12	2786000	4380700	7660300	41850	0	2068.4	0	47240	0	1513400	1232100	1868000
A0QVP8	tr|A0QVP8|A0QVP8_MYCS2 tRNA pseudouridine synthase B OS=Mycobacterium smegmatis (strain ATCC 700084 / mc(2)155) OX=246196 GN=truB PE=3 SV=1	9	39.9	32.43	30.36	34	3374000	2904500	4729500	165150	66320	159740	613800	402900	319050	1621700	1267800	2234800
A0QNG0	tr|A0QNG0|A0QNG0_MYCS2 Anthranilate synthase component 2 OS=Mycobacterium smegmatis (strain ATCC 700084 / mc(2)155) OX=246196 GN=MSMEG_0029 PE=4 SV=1	5	32.6	23.578	30.308	34	1393200	1411300	9608400	169460	666560	705840	110990	60404	52908	299430	186790	491780
A0QU43	tr|A0QU43|A0QU43_MYCS2 Acyl-CoA dehydrogenase family protein OS=Mycobacterium smegmatis (strain ATCC 700084 / mc(2)155) OX=246196 GN=MSMEG_2070 PE=3 SV=1	7	18.6	47.292	30.304	17	1025300	1802400	2376400	12248	3756.9	0	0	28662	0	386640	686500	881510
A0R564	sp|A0R564|DISA_MYCS2 DNA integrity scanning protein DisA OS=Mycobacterium smegmatis (strain ATCC 700084 / mc(2)155) OX=246196 GN=disA PE=1 SV=1	5	18.8	40.511	30.288	16	641990	1751000	1698500	68324	52592	0	417590	293480	305270	326050	689570	523510
A0R2V2	tr|A0R2V2|A0R2V2_MYCS2 Two component transcriptional regulatory protein devr OS=Mycobacterium smegmatis (strain ATCC 700084 / mc(2)155) OX=246196 GN=MSMEG_5244 PE=4 SV=1	8	30.3	22.925	30.228	42	3633600	6075200	9726200	1034100	680160	2310400	50340	78282	32083	1142800	2105200	3809100
A0QPY2	tr|A0QPY2|A0QPY2_MYCS2 Conserved domain protein OS=Mycobacterium smegmatis (strain ATCC 700084 / mc(2)155) OX=246196 GN=MSMEG_0559 PE=4 SV=1	4	80.6	7.1048	30.101	102	8265500	8065300	11134000	441310	414470	775840	3409000	1363300	1714900	2819300	4407000	3978900
A0QRV8	tr|A0QRV8|A0QRV8_MYCS2 DNA 3-5 helicase OS=Mycobacterium smegmatis (strain ATCC 700084 / mc(2)155) OX=246196 GN=MSMEG_1255 PE=4 SV=1	12	19.8	80.802	30.035	18	810200	896560	1954400	32398	70577	12607	5928.7	7096.1	0	336030	359540	461480
A0R592	tr|A0R592|A0R592_MYCS2 LpqG protein OS=Mycobacterium smegmatis (strain ATCC 700084 / mc(2)155) OX=246196 GN=MSMEG_6109 PE=4 SV=1	4	38.7	25.198	30.016	35	188670	177080	410490	1304300	1996600	1309900	818410	593360	694450	92101	43431	31445
A0R2S9	tr|A0R2S9|A0R2S9_MYCS2 GCN5-related N-acetyltransferase OS=Mycobacterium smegmatis (strain ATCC 700084 / mc(2)155) OX=246196 GN=MSMEG_5221 PE=4 SV=1	4	23.9	20.108	29.945	72	1158600	10294000	15513000	4027800	8880400	6751900	9236600	40902000	12201000	1905100	1807800	3106200
A0QV36	tr|A0QV36|A0QV36_MYCS2 SnoaL-like domain-containing protein OS=Mycobacterium smegmatis (strain ATCC 700084 / mc(2)155) OX=246196 GN=MSMEG_2434 PE=4 SV=1	2	18.8	16.525	29.895	50	3550800	8438200	13249000	3656700	3771700	8675800	1694300	538610	1197900	2259200	2838400	4075200
A0QQH8	tr|A0QQH8|A0QQH8_MYCS2 Thioesterase family protein OS=Mycobacterium smegmatis (strain ATCC 700084 / mc(2)155) OX=246196 GN=MSMEG_0760 PE=4 SV=1	5	26.4	23.306	29.886	45	3550600	6321900	8231400	66054	58890	6821.3	0	0	0	1225700	2182000	2776900
A0QQY7	tr|A0QQY7|A0QQY7_MYCS2 Deoxyribose-phosphate aldolase OS=Mycobacterium smegmatis (strain ATCC 700084 / mc(2)155) OX=246196 GN=deoC PE=1 SV=1	2	15.9	22.434	29.843	16	1562200	1342200	2995800	0	0	73593	0	0	0	788570	744070	1313400
A0QWT9	tr|A0QWT9|A0QWT9_MYCS2 Probable primosomal protein N OS=Mycobacterium smegmatis (strain ATCC 700084 / mc(2)155) OX=246196 GN=priA PE=3 SV=1	8	15	71.332	29.834	22	64861	163460	143250	571470	528930	621660	5801.1	1390	0	3373.2	0	0
A0QQ56	tr|A0QQ56|A0QQ56_MYCS2 PAP2 superfamily protein OS=Mycobacterium smegmatis (strain ATCC 700084 / mc(2)155) OX=246196 GN=MSMEG_0633 PE=4 SV=1	7	18.5	51.977	29.738	55	2020600	1520400	1225500	1585100	1796200	1786900	1583600	1253400	1316100	353860	307520	263480
A0R3D3	sp|A0R3D3|PTH_MYCS2 Peptidyl-tRNA hydrolase OS=Mycobacterium smegmatis (strain ATCC 700084 / mc(2)155) OX=246196 GN=pth PE=1 SV=1	4	25.1	20.278	29.711	14	470720	1152600	1328900	114230	148680	210240	2416800	1536600	1389300	81092	197880	171110
A0QQY1	tr|A0QQY1|A0QQY1_MYCS2 Transcriptional regulator, TetR family protein OS=Mycobacterium smegmatis (strain ATCC 700084 / mc(2)155) OX=246196 GN=MSMEG_0916 PE=4 SV=1	3	16.2	26.167	29.568	26	939520	1082700	1399800	108200	55155	0	1456000	681840	597330	299920	530080	381230
A0R4C5	tr|A0R4C5|A0R4C5_MYCS2 Probable exported protein OS=Mycobacterium smegmatis (strain ATCC 700084 / mc(2)155) OX=246196 GN=MSMEG_5785 PE=4 SV=1	5	17	28.614	29.561	48	296160	1306200	714490	1844300	1233700	1763500	3086800	1538600	1694200	31573	90749	51428
A0QQU7	tr|A0QQU7|A0QQU7_MYCS2 Uncharacterized protein OS=Mycobacterium smegmatis (strain ATCC 700084 / mc(2)155) OX=246196 GN=MSMEG_0882 PE=4 SV=1	2	22.8	13.637	29.498	15	914520	1545700	2104500	0	0	0	0	0	0	358190	497920	802500
A0QUG4	tr|A0QUG4|A0QUG4_MYCS2 ThiF family protein OS=Mycobacterium smegmatis (strain ATCC 700084 / mc(2)155) OX=246196 GN=MSMEG_2198 PE=4 SV=1	14	23.5	78.558	29.24	33	1711600	2625200	2470500	53882	64626	88497	50412	41366	67832	515840	607500	686420
A0R411	tr|A0R411|A0R411_MYCS2 DUF2630 domain-containing protein OS=Mycobacterium smegmatis (strain ATCC 700084 / mc(2)155) OX=246196 GN=MSMEG_5666 PE=4 SV=1	4	46.3	9.8158	29.128	40	9670200	19479000	22426000	332240	188530	263350	0	0	0	4210400	8210900	10376000
A0R1B0	tr|A0R1B0|A0R1B0_MYCS2 Cytosine deaminase OS=Mycobacterium smegmatis (strain ATCC 700084 / mc(2)155) OX=246196 GN=MSMEG_4687 PE=4 SV=1	3	30.1	15.83	29.122	54	10687000	9232900	11320000	287170	257400	368930	192940	225410	244470	3825500	3706100	5162200
A0QTY6	tr|A0QTY6|A0QTY6_MYCS2 Stress responsive A/B Barrel Domain superfamily protein OS=Mycobacterium smegmatis (strain ATCC 700084 / mc(2)155) OX=246196 GN=MSMEG_2010 PE=4 SV=1	3	39	11.541	29.12	45	19227000	24611000	23158000	87435	0	51366	0	79172	0	5006600	8835100	10083000
A0R031	tr|A0R031|A0R031_MYCS2 Transcriptional regulatory protein OS=Mycobacterium smegmatis (strain ATCC 700084 / mc(2)155) OX=246196 GN=MSMEG_4242 PE=4 SV=1	7	50	14.804	29.073	98	8133800	38376000	47958000	2467600	2135900	4833900	3788500	1587700	975870	2456300	7564500	5262900
A0R742	tr|A0R742|A0R742_MYCS2 Homoserine O-acetyltransferase OS=Mycobacterium smegmatis (strain ATCC 700084 / mc(2)155) OX=246196 GN=MSMEG_6772 PE=4 SV=1	9	40.1	38.403	28.961	28	1045400	2675900	5620500	0	59847	16711	0	0	0	552810	945040	1352600
A0QP38	tr|A0QP38|A0QP38_MYCS2 P40 protein OS=Mycobacterium smegmatis (strain ATCC 700084 / mc(2)155) OX=246196 GN=MSMEG_0261 PE=4 SV=1	6	23	35.043	28.876	28	2750000	2615100	3813500	37473	0	72982	242770	124100	283720	785910	781410	1107500
A0QWU4	tr|A0QWU4|A0QWU4_MYCS2 Ribulose-phosphate 3-epimerase OS=Mycobacterium smegmatis (strain ATCC 700084 / mc(2)155) OX=246196 GN=rpe PE=3 SV=1	3	23.1	23.7	28.841	39	2656300	3583600	3590400	106490	60847	106000	4112	0	0	876740	1524200	1917600
A0R1X8	tr|A0R1X8|A0R1X8_MYCS2 Nicotinate phosphoribosyltransferase OS=Mycobacterium smegmatis (strain ATCC 700084 / mc(2)155) OX=246196 GN=pncB PE=3 SV=1	7	22.1	45.804	28.769	20	477550	940640	1654100	0	0	46178	0	5204	0	183820	305620	381660
A0R5K1	tr|A0R5K1|A0R5K1_MYCS2 Lipoprotein OS=Mycobacterium smegmatis (strain ATCC 700084 / mc(2)155) OX=246196 GN=MSMEG_6220 PE=4 SV=1	8	22.3	47.274	28.756	30	382880	664160	2782100	595150	657830	486360	1191800	646800	653350	134540	779770	159650
A0R1X4	tr|A0R1X4|A0R1X4_MYCS2 Mov34/MPN/PAD-1 family protein OS=Mycobacterium smegmatis (strain ATCC 700084 / mc(2)155) OX=246196 GN=MSMEG_4907 PE=4 SV=1	3	29.7	15.735	28.637	18	6555200	4158500	5661700	14503	0	206000	0	0	0	2319300	2405700	4527200
A0QRA9	tr|A0QRA9|A0QRA9_MYCS2 SAM-dependent methyltransferase OS=Mycobacterium smegmatis (strain ATCC 700084 / mc(2)155) OX=246196 GN=MSMEG_1050 PE=4 SV=1	9	28.4	41.416	28.565	29	7203.8	203420	415340	63305	30464	4302.8	884120	815950	754020	73054	64424	55565
A0R6H8	sp|A0R6H8|IRTA_MYCS2 Mycobactin import ATP-binding/permease protein IrtA OS=Mycobacterium smegmatis (strain ATCC 700084 / mc(2)155) OX=246196 GN=irtA PE=1 SV=1	9	11.9	93.262	28.446	34	273950	74665	416830	769100	904010	610030	408580	256480	287040	0	67646	217970
A0R032	tr|A0R032|A0R032_MYCS2 non-specific serine/threonine protein kinase OS=Mycobacterium smegmatis (strain ATCC 700084 / mc(2)155) OX=246196 GN=MSMEG_4243 PE=4 SV=1	7	23.2	46.001	28.272	23	31593	694680	698450	955610	910170	795430	1144300	643320	501260	2591.9	25785	34541
A0QX76	tr|A0QX76|A0QX76_MYCS2 L-aspartate oxidase OS=Mycobacterium smegmatis (strain ATCC 700084 / mc(2)155) OX=246196 GN=nadB PE=3 SV=1	3	5.3	54.035	28.256	24	310100	1130600	1582000	38586	0	4390.7	22916	6822.6	48031	110470	243840	331280
A0QUW3	sp|A0QUW3|MNMA_MYCS2 tRNA-specific 2-thiouridylase MnmA OS=Mycobacterium smegmatis (strain ATCC 700084 / mc(2)155) OX=246196 GN=mnmA PE=3 SV=1	6	24.2	37.66	28.216	35	1855700	3562300	4752000	103690	193370	146890	25446	243310	101480	515520	910320	981550
A0QSW1	tr|A0QSW1|A0QSW1_MYCS2 Pyrimidine-specific ribonucleoside hydrolase RihA OS=Mycobacterium smegmatis (strain ATCC 700084 / mc(2)155) OX=246196 GN=MSMEG_1621 PE=4 SV=1	5	15.1	37.201	28.209	17	1762200	4910600	3803500	18049	25525	112380	248400	299390	405940	703060	1791800	1692900
A0QPJ1	tr|A0QPJ1|A0QPJ1_MYCS2 Uncharacterized protein OS=Mycobacterium smegmatis (strain ATCC 700084 / mc(2)155) OX=246196 GN=MSMEG_0416 PE=4 SV=1	6	66	6.0798	28.205	60	1669200	45553000	125190000	4433500	2356400	10442000	1588600	558650	1140900	1384700	10307000	9334500
A0R0E5	tr|A0R0E5|A0R0E5_MYCS2 D-beta-hydroxybutyrate dehydrogenase OS=Mycobacterium smegmatis (strain ATCC 700084 / mc(2)155) OX=246196 GN=MSMEG_4358 PE=4 SV=1	6	24	25.544	28.163	33	1428500	1675300	8911400	0	66790	176220	262240	197700	92431	448970	930930	546970
A0R0Y6	tr|A0R0Y6|A0R0Y6_MYCS2 GAF domain, putative OS=Mycobacterium smegmatis (strain ATCC 700084 / mc(2)155) OX=246196 GN=MSMEG_4553 PE=4 SV=1	4	33.3	17.574	28.138	24	1679300	3440100	3626400	67719	44761	136700	0	0	0	494450	1052800	984870
A0QVB5	tr|A0QVB5|A0QVB5_MYCS2 Hydrolase, alpha/beta fold family protein, putative OS=Mycobacterium smegmatis (strain ATCC 700084 / mc(2)155) OX=246196 GN=MSMEG_2517 PE=4 SV=1	5	22.2	31.555	28.125	19	643910	876660	490510	349820	245820	241020	1123100	476500	764360	92361	160530	85054
A0R207	tr|A0R207|A0R207_MYCS2 ATP synthase I OS=Mycobacterium smegmatis (strain ATCC 700084 / mc(2)155) OX=246196 GN=MSMEG_4943 PE=4 SV=1	1	8.8	15.527	28.085	9	0	0	0	1088200	833140	517590	1309000	1240900	594590	0	0	0
A0QVU3	tr|A0QVU3|A0QVU3_MYCS2 Conserved membrane alanine rich protein OS=Mycobacterium smegmatis (strain ATCC 700084 / mc(2)155) OX=246196 GN=MSMEG_2696 PE=4 SV=1	7	39.6	30.146	28.055	11	41574	139350	24258	469020	626420	256690	445670	377520	279440	0	0	0
A0QWF4	tr|A0QWF4|A0QWF4_MYCS2 Dehydrogenase/reductase SDR family protein member 1 OS=Mycobacterium smegmatis (strain ATCC 700084 / mc(2)155) OX=246196 GN=MSMEG_2923 PE=4 SV=1	4	19.9	27.709	28.018	19	626090	672720	1864600	0	0	77768	0	9635.5	0	163090	136980	386050
A0R436	tr|A0R436|A0R436_MYCS2 DUF3027 domain-containing protein OS=Mycobacterium smegmatis (strain ATCC 700084 / mc(2)155) OX=246196 GN=MSMEG_5691 PE=4 SV=1	3	16.5	27.355	28.013	33	2245500	2119900	2443800	59300	11765	74747	0	0	8102.4	596040	781600	1095600
A0R5J8	tr|A0R5J8|A0R5J8_MYCS2 Integral membrane protein OS=Mycobacterium smegmatis (strain ATCC 700084 / mc(2)155) OX=246196 GN=MSMEG_6217 PE=4 SV=1	4	26.9	23.557	27.994	23	645730	764880	821620	418330	764710	453980	865790	522290	577750	57494	22610	0
A0R3S7	sp|A0R3S7|KU_MYCS2 Non-homologous end joining protein Ku OS=Mycobacterium smegmatis (strain ATCC 700084 / mc(2)155) OX=246196 GN=ku PE=1 SV=2	5	20.1	35.712	27.952	15	467500	366650	838440	66926	48618	81351	525070	250390	136880	109330	94420	140790
A0R3F5	tr|A0R3F5|A0R3F5_MYCS2 Choloylglycine hydrolase, putative OS=Mycobacterium smegmatis (strain ATCC 700084 / mc(2)155) OX=246196 GN=MSMEG_5454 PE=3 SV=1	5	23.2	35.253	27.912	29	506890	664980	1445300	61355	18188	57798	0	0	0	301590	549470	606920
A0R6V5	tr|A0R6V5|A0R6V5_MYCS2 4-aminobutyrate transaminase OS=Mycobacterium smegmatis (strain ATCC 700084 / mc(2)155) OX=246196 GN=gabT PE=3 SV=1	8	18.9	47.019	27.863	20	1353200	1532400	2637700	10974	2351.9	0	0	3664.3	0	428470	686370	784650
A0QP18	sp|A0QP18|MMPLB_MYCS2 Mycolic acid-containing lipids exporter MmpL11 OS=Mycobacterium smegmatis (strain ATCC 700084 / mc(2)155) OX=246196 GN=mmpL11 PE=3 SV=1	7	9.7	102.69	27.81	23	78048	228240	321470	657900	644650	349790	378960	129990	65107	3404.2	22199	12115
A0QQD8	tr|A0QQD8|A0QQD8_MYCS2 nitric oxide dioxygenase OS=Mycobacterium smegmatis (strain ATCC 700084 / mc(2)155) OX=246196 GN=MSMEG_0719 PE=3 SV=1	4	14.8	42.382	27.733	11	470020	1070200	1538900	59456	46666	139640	60073	45069	20023	136250	225940	364630
A0QQ16	tr|A0QQ16|A0QQ16_MYCS2 LUD domain-containing protein OS=Mycobacterium smegmatis (strain ATCC 700084 / mc(2)155) OX=246196 GN=MSMEG_0593 PE=4 SV=1	3	16.3	22.652	27.656	21	1762500	2304100	3346600	431280	369550	832270	471380	430610	232010	504970	729470	1250400
A0R1D6	tr|A0R1D6|A0R1D6_MYCS2 MoaC domain protein OS=Mycobacterium smegmatis (strain ATCC 700084 / mc(2)155) OX=246196 GN=MSMEG_4714 PE=4 SV=1	3	17.3	17.917	27.641	45	6519500	5037500	16189000	344080	156720	978220	0	14014	0	1924200	1516300	3584000
A0R0A9	tr|A0R0A9|A0R0A9_MYCS2 Lipoprotein OS=Mycobacterium smegmatis (strain ATCC 700084 / mc(2)155) OX=246196 GN=MSMEG_4322 PE=4 SV=1	5	27.8	17.86	27.627	21	199230	565700	1240800	1420600	3150600	6471300	1459300	1119500	1463000	0	45443	0
A0QZ91	tr|A0QZ91|A0QZ91_MYCS2 Universal stress protein family protein OS=Mycobacterium smegmatis (strain ATCC 700084 / mc(2)155) OX=246196 GN=MSMEG_3940 PE=3 SV=1	6	29.4	31.45	27.585	61	2185900	5303400	17384000	448000	890130	2870800	844720	756380	939760	669490	1451500	3035400
A0QT68	tr|A0QT68|A0QT68_MYCS2 Gamma-glutamylcyclotransferase OS=Mycobacterium smegmatis (strain ATCC 700084 / mc(2)155) OX=246196 GN=MSMEG_1734 PE=4 SV=1	2	26.5	17.192	27.498	14	1008300	916430	1182600	21404	36363	65517	13924	11870	7807.5	377810	728730	891750
A0QT09	tr|A0QT09|A0QT09_MYCS2 Succinate dehydrogenase hydrophobic membrane anchor protein SdhD OS=Mycobacterium smegmatis (strain ATCC 700084 / mc(2)155) OX=246196 GN=MSMEG_1671 PE=1 SV=1	6	21.2	17.879	27.495	176	6958900	31823000	40052000	28132000	37088000	13620000	48729000	23631000	29400000	577270	1847500	1458300
A0QW06	tr|A0QW06|A0QW06_MYCS2 dUTPase OS=Mycobacterium smegmatis (strain ATCC 700084 / mc(2)155) OX=246196 GN=MSMEG_2763 PE=4 SV=1	4	69	10.954	27.474	45	16906000	14918000	16995000	323250	94849	75849	171210	0	0	4155700	4339400	6375900
A0QZ03	tr|A0QZ03|A0QZ03_MYCS2 LppI protein OS=Mycobacterium smegmatis (strain ATCC 700084 / mc(2)155) OX=246196 GN=MSMEG_3851 PE=4 SV=1	4	26.2	23.169	27.387	10	1653500	1311000	323490	1975100	1523700	890810	942280	679200	226460	176030	148570	0
A0R188	tr|A0R188|A0R188_MYCS2 Protein IolB OS=Mycobacterium smegmatis (strain ATCC 700084 / mc(2)155) OX=246196 GN=MSMEG_4663 PE=4 SV=1	5	15.8	31.439	27.374	44	3096700	8419100	7953000	94813	78491	236680	0	0	0	2043600	3483300	2828600
A0QRC4	tr|A0QRC4|A0QRC4_MYCS2 EndoIII-related endonuclease OS=Mycobacterium smegmatis (strain ATCC 700084 / mc(2)155) OX=246196 GN=MSMEG_1066 PE=1 SV=1	2	35	11.385	27.34	8	0	0	0	783310	317150	908630	0	18107	0	0	194850	0
A0QZ51	tr|A0QZ51|A0QZ51_MYCS2 L-ectoine synthase OS=Mycobacterium smegmatis (strain ATCC 700084 / mc(2)155) OX=246196 GN=ectC PE=3 SV=1	2	21.5	14.606	27.223	27	5674800	5259800	6164500	390270	55397	367220	0	0	0	1810300	1878400	3266500
A0R099	tr|A0R099|A0R099_MYCS2 SURF1-like protein OS=Mycobacterium smegmatis (strain ATCC 700084 / mc(2)155) OX=246196 GN=MSMEG_4311 PE=3 SV=1	4	19.5	30.211	27.089	34	802520	4698500	5011100	2944700	5749400	3619200	4612000	2501100	2681600	202300	308790	379760
A0R2K7	sp|A0R2K7|PHS_MYCS2 Putative pterin-4-alpha-carbinolamine dehydratase OS=Mycobacterium smegmatis (strain ATCC 700084 / mc(2)155) OX=246196 GN=MSMEG_5150 PE=1 SV=1	4	51.1	10.454	27.055	15	4822900	4464400	5058200	0	0	0	0	0	0	1809000	1534000	3794700
A0R037	tr|A0R037|A0R037_MYCS2 1-acylglycerol-3-phosphate O-acyltransferase OS=Mycobacterium smegmatis (strain ATCC 700084 / mc(2)155) OX=246196 GN=MSMEG_4248 PE=4 SV=1	9	41.5	26.378	26.946	62	862330	2255900	2528300	883720	2140500	3545000	3608000	1796500	2435700	182450	136400	179810
A0QVI8	tr|A0QVI8|A0QVI8_MYCS2 DUF2000 domain-containing protein OS=Mycobacterium smegmatis (strain ATCC 700084 / mc(2)155) OX=246196 GN=MSMEG_2589 PE=4 SV=1	5	42.6	14.661	26.85	72	9697500	19272000	30455000	1280400	1234100	1637900	6733400	3794100	5459300	3216300	6542300	6595000
A0QVT5	tr|A0QVT5|A0QVT5_MYCS2 Antibiotic biosynthesis monooxygenase domain protein OS=Mycobacterium smegmatis (strain ATCC 700084 / mc(2)155) OX=246196 GN=MSMEG_2688 PE=4 SV=1	4	36.5	10.814	26.729	74	26497000	67743000	147170000	2475500	2904600	5120500	188500	123820	48576	7771100	19109000	18967000
A0QPD4	sp|A0QPD4|AFTD_MYCS2 Alpha-(1->3)-arabinofuranosyltransferase OS=Mycobacterium smegmatis (strain ATCC 700084 / mc(2)155) OX=246196 GN=aftD PE=1 SV=1	10	8.4	148.38	26.724	43	96736	235820	174270	473860	605990	833340	246500	170800	176410	12857	3613.2	0
A0R0R0	tr|A0R0R0|A0R0R0_MYCS2 LppP protein OS=Mycobacterium smegmatis (strain ATCC 700084 / mc(2)155) OX=246196 GN=MSMEG_4475 PE=4 SV=1	3	28.9	16.859	26.692	23	4045800	4930900	4052900	1778800	3758200	1228800	3471000	2632000	3425600	627260	264390	10030
A0QNM1	sp|A0QNM1|Y093_MYCS2 Putative S-adenosyl-L-methionine-dependent methyltransferase MSMEG_0093 OS=Mycobacterium smegmatis (strain ATCC 700084 / mc(2)155) OX=246196 GN=MSMEG_0093 PE=3 SV=2	2	7.6	34.832	26.632	20	589150	535590	1474800	46328	0	0	0	9825.2	7638.2	114180	119690	228460
A0QNK9	tr|A0QNK9|A0QNK9_MYCS2 DNA-binding protein OS=Mycobacterium smegmatis (strain ATCC 700084 / mc(2)155) OX=246196 GN=MSMEG_0081 PE=4 SV=1	5	50.9	12.09	26.579	19	3655100	6808200	3827100	589220	387420	750320	372920	454710	65806	1124600	1926700	1250200
A0QVQ6	tr|A0QVQ6|A0QVQ6_MYCS2 Peptidase, M16 family protein OS=Mycobacterium smegmatis (strain ATCC 700084 / mc(2)155) OX=246196 GN=MSMEG_2657 PE=3 SV=1	10	20.7	47.494	26.573	26	305640	1139100	1851800	1379700	1190200	1442400	117600	39028	34412	62840	93022	146500
A0QVU4	tr|A0QVU4|A0QVU4_MYCS2 DUF5313 domain-containing protein OS=Mycobacterium smegmatis (strain ATCC 700084 / mc(2)155) OX=246196 GN=MSMEG_2697 PE=4 SV=1	6	34.1	15.609	26.572	47	1484200	3344600	4989400	7356700	13179000	5840700	2067100	1190900	684940	215120	178250	134490
A0R7H4	tr|A0R7H4|A0R7H4_MYCS2 Short chain dehydrogenase OS=Mycobacterium smegmatis (strain ATCC 700084 / mc(2)155) OX=246196 GN=MSMEG_6916 PE=3 SV=1	7	31.2	23.069	26.491	20	469240	4580000	7593000	0	100730	0	0	18134	0	453340	1049100	1836700
O52200	sp|O52200|DNAG_MYCS2 DNA primase OS=Mycobacterium smegmatis (strain ATCC 700084 / mc(2)155) OX=246196 GN=dnaG PE=3 SV=1	5	9	69.815	26.447	50	823950	2811300	2808700	88528	91095	135000	418810	206590	319340	385990	1001800	820340
A0R008	sp|A0R008|SEPF_MYCS2 Cell division protein SepF OS=Mycobacterium smegmatis (strain ATCC 700084 / mc(2)155) OX=246196 GN=sepF PE=3 SV=1	7	40.2	24.166	26.376	41	1229600	731720	6107500	3411100	1723100	4290200	1829100	1540700	1179200	411800	524240	927550
A0R073	tr|A0R073|A0R073_MYCS2 TIGR01777 family protein OS=Mycobacterium smegmatis (strain ATCC 700084 / mc(2)155) OX=246196 GN=MSMEG_4284 PE=3 SV=1	6	17.9	31.81	26.337	39	224260	423250	204840	1206600	865660	1595700	1502200	772790	998260	48634	83654	92225
A0R1C1	tr|A0R1C1|A0R1C1_MYCS2 Thioesterase OS=Mycobacterium smegmatis (strain ATCC 700084 / mc(2)155) OX=246196 GN=MSMEG_4698 PE=4 SV=1	3	32.6	15.469	26.241	64	5208400	17377000	29907000	186510	56110	21608	28926	277840	261890	2239600	4838500	5093800
A0R0B1	tr|A0R0B1|A0R0B1_MYCS2 Regulator of polyketide synthase expression OS=Mycobacterium smegmatis (strain ATCC 700084 / mc(2)155) OX=246196 GN=MSMEG_4324 PE=3 SV=1	3	10.5	46.259	26.113	5	501850	1303500	613900	228040	95253	436410	141140	107340	68833	95740	135450	180240
A0QZW4	tr|A0QZW4|A0QZW4_MYCS2 D-ribose-binding periplasmic protein RbsB OS=Mycobacterium smegmatis (strain ATCC 700084 / mc(2)155) OX=246196 GN=MSMEG_4172 PE=4 SV=1	2	8.1	39.513	26.088	3	589420	621930	460010	310580	283000	349910	353610	0	177600	112670	40907	10724
[truncated: 1,261 more rows]

## Sheet: Dataset 1B
UniProt ID	Full name	Peptides	SC, %	MW, kDa	Andromeda score	MS/MS count	iBAQ L1	iBAQ L2	iBAQ L3	iBAQ L4	iBAQ L5	iBAQ L6	iBAQ L7	iBAQ L8	iBAQ L9	iBAQ L10	iBAQ L11	iBAQ L12
[truncated: 2,441 more rows]

[truncated: 1 more sheets: Dataset 1C]
